# Supplementary material for: Evolution, expansion and expression of the Kunitz/BPTI gene family associated with long-term blood feeding in Ixodes Scapularis
Source: BMC Evol Biol. 2012 Jan 14;12:4. doi: 10.1186/1471-2148-12-4 (PMC3273431; doi:10.1186/1471-2148-12-4)
Supplement: Additional file 3 — Table S2. Detailed information for all 303 sequences. [file 1471-2148-12-4-S3.XLS]

## Sheet: table S2
AC number	Species name	gene name	scaffold	number of kunitz/BPTI domains	length of protein	signal peptide	type of group	unigene	the number of ESTs in ISUF	the number of ESTs in IS6-12	the number of ESTs in IS18-24	the number of ESTs in ISA72	protein name	function
AAY66660	Ixodes scapularis			1	99	YES	Group Ⅲ	Isc.955	0	0	0	1
XP_002405027	Ixodes scapularis			1	87	YES	GroupⅠ
AAM93630	Ixodes scapularis			1	91	YES	Group Ⅲ	Isc.158	0	0	0	2
XP_002412529	Ixodes scapularis	ISCW011720-RA	DS890349	1	68	NO	GroupⅠ
XP_002405072	Ixodes scapularis	ISCW024533-RA		1	85	NO	GroupⅠ
AAY66790	Ixodes scapularis			1	82	YES	GroupⅠ	Isc.1709	0	0	0	0
AAM93607	Ixodes scapularis			1	85	YES	Group Ⅱ	Isc.289
AAY66724	Ixodes scapularis			1	94	YES	Group Ⅱ	Isc.230	0	0	0	5
XP_002413206	Ixodes scapularis	ISCW024791-RA		1	76	YES	GroupⅠ
XP_002435213	Ixodes scapularis	ISCW024350-RA		1	74	NO	GroupⅠ
AAY66615	Ixodes scapularis			1	85	YES	Group Ⅱ	Isc.218
AAM93614	Ixodes scapularis			1	92	YES	Group Ⅱ	Isc.181	0	0	0	3
AAM93632	Ixodes scapularis			1	96	YES	Group Ⅲ	Isc.179	0	0	0	9
XP_002405515	Ixodes scapularis	ISCW009597-RA		1	70	NO	GroupⅠ
XP_002412433	Ixodes scapularis	ISCW024682-RA		1	69	NO	Group Ⅱ
AAM93629	Ixodes scapularis			1	91	YES	Group Ⅲ	Isc.296	0	0	0	1
AAM93608	Ixodes scapularis			1	81	YES	Group Ⅱ	Isc.300
XP_002406871	Ixodes scapularis	ISCW007528-RA		1	85	YES	Group Ⅱ
AAY66714	Ixodes scapularis			1	84	YES	Group Ⅱ	Isc.136
AAY66680	Ixodes scapularis			1	94	YES	Group Ⅱ	Isc.769	0	0	0	1
XP_002405131	Ixodes scapularis	ISCW024464-RA		1	64	NO	GroupⅠ
XP_002406550	Ixodes scapularis	ISCW024429-RA		1	93	NO	Group Ⅱ
XP_002409436	Ixodes scapularis	ISCW024247-RA		1	62	NO	Group Ⅱ
AAY66689	Ixodes scapularis			1	97	YES	Group Ⅲ	Isc.302
AAY66626	Ixodes scapularis			1	96	YES	Group Ⅲ	Isc.2674	0	3	0	0
XP_002435571	Ixodes scapularis	ISCW024391-RA		1	69	NO	GroupⅠ
AAM93609	Ixodes scapularis			1	84	YES	Group Ⅱ	Isc.250	0	0	0	2
XP_002415452	Ixodes scapularis	ISCW015015-RA		1	81	YES	Group Ⅱ
XP_002434679	Ixodes scapularis			1	81	YES	Group Ⅱ
XP_002407431	Ixodes scapularis	ISCW008667-RA		1	80	NO	Group Ⅱ
XP_002408316	Ixodes scapularis	ISCW015889-RA	DS643864	1	62	NO	GroupⅠ
XP_002436293	Ixodes scapularis	ISCW024392-RA		1	84	YES	Group Ⅱ
AAK97828	Ixodes scapularis			1	96	YES	Group Ⅲ
AAY66656	Ixodes scapularis			1	82	YES	Group Ⅱ	Isc.907	0	0	0	1
AAM93610	Ixodes scapularis			1	84	YES	Group Ⅱ	Isc.196	0	0	0	10
XP_002435922	Ixodes scapularis	ISCW012675-RA		1	61	NO	GroupⅠ
AAY66511	Ixodes scapularis			1	85	YES	Group Ⅱ	Isc.289	0	0	6	2
AAM93648	Ixodes scapularis			1	82	YES	GroupⅠ	Isc.611	0	0	0	2
AAY66717	Ixodes scapularis			1	85	YES	Group Ⅱ	Isc.192	0	0	0	6
AAY66720	Ixodes scapularis			1	84	YES	Group Ⅱ	Isc.402	0	0	0	4
XP_002412576	Ixodes scapularis	ISCW012303-RA		1	55	NO	GroupⅠ
AAY66517	Ixodes scapularis			1	92	YES	Group Ⅱ	Isc.3036	0	0	1	0
AAY66618	Ixodes scapularis			1	85	YES	Group Ⅱ	Isc.218	0	17	259	2
XP_002408122	Ixodes scapularis	ISCW024568-RA		1	73	NO	GroupⅠ
XP_002404036	Ixodes scapularis			1	123	YES	GroupⅠ
AAY66659	Ixodes scapularis			1	86	YES	Group Ⅱ	Isc.948	0	0	0	2
XP_002415592	Ixodes scapularis	ISCW024906-RA		1	89	NO	GroupⅠ
XP_002412117	Ixodes scapularis			1	88	YES	GroupⅠ
AAY66673	Ixodes scapularis			1	87	YES	Group Ⅱ	Isc.1050	0	0	0	1
XP_002408315	Ixodes scapularis	ISCW015888-RA	DS643864	1	62	NO	GroupⅠ
XP_002405775	Ixodes scapularis	ISCW006630-RA		1	138	NO	GroupⅠ
AAM93606	Ixodes scapularis			1	82	YES	Group Ⅱ	Isc.190	0	0	0	18
AAV63536	Ixodes scapularis			1	96	YES	Group Ⅲ
AAM93613	Ixodes scapularis			1	95	YES	Group Ⅱ	Isc.188	0	0	0	3
AAY66687	Ixodes scapularis			1	86	YES	Group Ⅱ	Isc.271	0	0	0	2
XP_002399398	Ixodes scapularis	ISCW024128-RA		1	81	NO	GroupⅠ	Isc.21364
XP_002400222	Ixodes scapularis	ISCW024854-RA		1	76	YES	GroupⅠ
AAY66629	Ixodes scapularis			1	97	YES	Group Ⅲ	Isc.302	0	2	0	2
XP_002411269	Ixodes scapularis	ISCW009953-RA		1	79	YES	GroupⅠ
AAY66705	Ixodes scapularis			1	96	YES	Group Ⅲ	Isc.384	0	0	0	1
XP_002407044	Ixodes scapularis	ISCW007135-RA		1	62	NO	GroupⅠ
XP_002406145	Ixodes scapularis	ISCW007812-RA		1	56	NO	GroupⅠ
XP_002415852	Ixodes scapularis			1	86	NO	GroupⅠ	Isc.159
AAM93604	Ixodes scapularis			1	81	YES	Group Ⅱ	Isc.236	0	0	0	3
AAM93635	Ixodes scapularis			1	96	YES	Group Ⅲ	Isc.180	0	0	0	21
XP_002409811	Ixodes scapularis	ISCW024441-RA		1	66	NO	GroupⅠ
XP_002412522	Ixodes scapularis	ISCW024716-RA		1	88	NO	GroupⅠ
XP_002411963	Ixodes scapularis	ISCW024676-RA		1	77	NO	Group Ⅲ
AAY66815	Ixodes scapularis			1	94	YES	Group Ⅱ	Isc.1620	0	0	0	0
XP_002403122	Ixodes scapularis	ISCW024093-RA		1	84	YES	Group Ⅱ
XP_002412892	Ixodes scapularis			1	92	YES	GroupⅠ
XP_002408317	Ixodes scapularis	ISCW015891-RA	DS643864	1	89	NO	GroupⅠ
AAM93612	Ixodes scapularis			1	94	YES	Group Ⅱ	Isc.255	0	0	0	10
XP_002412528	Ixodes scapularis	ISCW011719-RA	DS890349	1	110	NO	GroupⅠ
AAM93628	Ixodes scapularis			1	91	YES	Group Ⅲ	Isc.408	0	0	0	1
AAY66764	Ixodes scapularis			1	78	YES	Group Ⅱ	Isc.136	0	0	0	7
XP_002405301	Ixodes scapularis	ISCW024512-RA		1	79	NO	GroupⅠ
AAY66787	Ixodes scapularis			1	91	YES	Group Ⅱ	Isc.300	0	0	0	4
XP_002415713	Ixodes scapularis	ISCW014106-RA		1	61	NO	GroupⅠ
AAM93633	Ixodes scapularis			1	97	YES	Group Ⅲ	Isc.219	0	0	0	5
CAB55816	Ixodes ricinus			1	86	YES							Ir-CPI	Contact phase inhibitors
AAT92189	Ixodes pacificus			1	85	YES
ACX53852	Rhipicephalus sanguineus			1	161	YES
ACX53991	Rhipicephalus sanguineus			1	135	YES
ACX53975	Rhipicephalus sanguineus			1	131	YES
ACX53896	Rhipicephalus sanguineus			1	155	YES
ACX54000	Rhipicephalus sanguineus			1	176	NO
P81162	Rhipicephalus microplus			1	69	NO
ACF57858	Rhipicephalus microplus			1	80	YES
ADJ56344	Rhipicephalus haemaphysaloides			1	164	YES
ACM86785	Rhipicephalus appendiculatus			1	98	YES							Ra-KLP	K+ ion channel modulator
AAL37210	Ornithodoros savignyi			1	134	YES							Savignin	Thrombin inhibitors
AAN76827	Ornithodoros savignyi			1	77	YES
AAM54047	Ornithodoros savignyi			1	82	YES							Savignygrin	binds to fibrin receptor
AAM54048	Ornithodoros savignyi			1	82	YES
ABR23393	Ornithodoros parkeri			1	109	YES
ABR23436	Ornithodoros parkeri			1	87	YES
ABR23485	Ornithodoros parkeri			1	78	YES
ABR23392	Ornithodoros parkeri			1	132	YES
ABR23348	Ornithodoros parkeri			1	78	YES
P17726	Ornithodoros moubata			1	60	NO							TAP	Factor Xa inhibitors
P56409	Ornithodoros moubata			1	119	NO							Ornithodorin	Thrombin inhibitors
P36235	Ornithodoros moubata			1	60	NO							Disagregin	binds to fibrin receptor
ACB70364	Ornithodoros coriaceus			1	80	YES
ACB70368	Ornithodoros coriaceus			1	81	YES							Savignygrin-like	binds to fibrin receptor
ADN23493	Hyalomma marginatum			1	108	YES
ADN23496	Hyalomma marginatum			1	179	YES
BAI99730	Haemaphysalis longicornis			1	126	YES
BAG82647	Haemaphysalis longicornis			1	120	YES
BAE02557	Haemaphysalis longicornis			1	104	YES
ABI52649	Argas monolakensis			1	87	NO
ABI52666	Argas monolakensis			1	87	YES
ABI52650	Argas monolakensis			1	107	YES							Monogrin	binds to fibrin receptor
ABI52687	Argas monolakensis			1	111	YES
ABI52690	Argas monolakensis			1	118	NO
DAA34611	Amblyomma variegatum			1	168	YES
DAA34606	Amblyomma variegatum			1	98	YES
AEO35831	Amblyomma maculatum			1	132	NO
AEO35726	Amblyomma maculatum			1	76	NO
AEO36764	Amblyomma maculatum			1	119	YES
AEO34370	Amblyomma maculatum			1	81	YES
AEO35382	Amblyomma maculatum			1	90	NO
AEO33035	Amblyomma maculatum			1	116	YES
AEO32776	Amblyomma maculatum			1	328	NO
AEO33008	Amblyomma maculatum			1	293	NO
AEO34937	Amblyomma maculatum			1	98	YES
AEO36657	Amblyomma maculatum			1	161	YES
AEO33266	Amblyomma maculatum			1	118	NO
AEO33683	Amblyomma maculatum			1	149	YES
AEO33450	Amblyomma maculatum			1	182	NO
AEO32995	Amblyomma maculatum			1	209	NO
AEO36381	Amblyomma maculatum			1	160	NO
AEO36387	Amblyomma maculatum			1	154	YES
AEO33609	Amblyomma maculatum			1	104	NO
AEO33355	Amblyomma maculatum			1	163	NO
AEO33101	Amblyomma maculatum			1	184	NO
AEO33787	Amblyomma maculatum			1	140	YES
AEO32946	Amblyomma maculatum			1	68	NO
AEO32849	Amblyomma maculatum			1	105	NO
AEO33366	Amblyomma maculatum			1	130	NO
AEO34935	Amblyomma maculatum			1	98	YES
AEO36872	Amblyomma maculatum			1	131	YES
AEO36382	Amblyomma maculatum			1	160	YES
AEO34923	Amblyomma maculatum			1	102	YES
AEO34933	Amblyomma maculatum			1	98	YES
AEO36570	Amblyomma maculatum			1	139	NO
AEO34888	Amblyomma maculatum			1	118	NO
AEO32848	Amblyomma maculatum			1	106	NO
AEO35381	Amblyomma maculatum			1	107	YES
AEO33036	Amblyomma maculatum			1	108	YES
AEO32844	Amblyomma maculatum			1	124	NO
AEO36715	Amblyomma maculatum			1	220	YES
AEO36303	Amblyomma maculatum			1	79	YES
ACG76191	Amblyomma americanum			1	102	YES
ACG76294	Amblyomma americanum			1	64	NO
ACG76176	Amblyomma americanum			1	124	YES
ACG76190	Amblyomma americanum			1	125	YES
ACG76175	Amblyomma americanum			1	129	YES
ACG76274	Amblyomma americanum			1	106	YES
ACG76277	Amblyomma americanum			1	112	YES
ACG76172	Amblyomma americanum			1	126	YES
AAO88907	Amblyomma americanum			1	169	YES
XP_002408565	Ixodes scapularis	ISCW003237-RA		2	128	NO
AAY66599	Ixodes scapularis			2	187	YES		Isc.2550	0	1	2	0
AAY66750	Ixodes scapularis			2	176	YES		Isc.331	0	0	0	1
AAK83022	Ixodes scapularis			2	165	YES		Isc.267	0	0	0	1	Ixolaris	FVIIa/TF complex inhibitors
XP_002404367	Ixodes scapularis	ISCW001698-RA		2	179	YES
XP_002411086	Ixodes scapularis	ISCW010106-RA		2	161	NO
XP_002415434	Ixodes scapularis			2	165	YES
AAY66540	Ixodes scapularis			2	178	YES		Isc.338	0	1	3	2
XP_002412227	Ixodes scapularis	ISCW011454-RA	DS878567	2	117	NO
XP_002413378	Ixodes scapularis	ISCW022929-RA		2	139	YES
XP_002411810	Ixodes scapularis	ISCW024711-RA		2	118	NO
AAY66686	Ixodes scapularis			2	168	YES		Isc.159	0	0	0	2
AAY66763	Ixodes scapularis			2	175	YES
XP_002400363	Ixodes scapularis			2	148	NO
AAY66723	Ixodes scapularis			2	137	YES		Isc.855	0	0	0	1
AAM93647	Ixodes scapularis			2	174	YES		Isc.383	0	0	0	1
XP_002435005	Ixodes scapularis	ISCW006396-RA		2	164	YES
AAY66598	Ixodes scapularis			2	190	YES		Isc.1779	0	1	0	0
AAT92212	Ixodes pacificus			2	186	YES
AAT92115	Ixodes pacificus			2	167	YES
AAT92180	Ixodes pacificus			2	168	YES
AAT92116	Ixodes pacificus			2	142	YES
ACX54041	Rhipicephalus sanguineus			2	140	NO
ACX54039	Rhipicephalus sanguineus			2	141	NO
ACX53978	Rhipicephalus sanguineus			2	150	YES
ACX54035	Rhipicephalus sanguineus			2	122	NO
ACX54023	Rhipicephalus sanguineus			2	136	NO
P83609	Rhipicephalus microplus			2	121	NO							BmTI-A/D/2	Contact phase inhibitors
CAC82583	Rhipicephalus microplus			2	142	YES
CAC82582	Rhipicephalus microplus			2	142	YES							Boophilin	Thrombin inhibitors
ABR23474	Ornithodoros parkeri			2	158	YES
ABR23431	Ornithodoros parkeri			2	162	YES
ACB70328	Ornithodoros coriaceus			2	163	YES
ACB70326	Ornithodoros coriaceus			2	160	YES
ACB70330	Ornithodoros coriaceus			2	155	YES
BAH02683	Haemaphysalis longicornis			2	141	YES							Hemalin	Thrombin inhibitors
BAE02708	Haemaphysalis longicornis			2	150	YES
ACF35510	Dermacentor variabilis			2	142	YES
ABZ89562	Dermacentor andersoni			2	156	YES
ABZ89561	Dermacentor andersoni			2	161	YES
ABI52647	Argas monolakensis			2	144	YES							Monobin	Thrombin inhibitors
ABI52641	Argas monolakensis			2	181	YES
ABI52658	Argas monolakensis			2	175	YES
DAA34248	Amblyomma variegatum			2	177	YES
AEO33107	Amblyomma maculatum			2	160	NO
AEO35492	Amblyomma maculatum			2	151	NO
AEO36769	Amblyomma maculatum			2	120	NO
AEO33502	Amblyomma maculatum			2	194	NO
AEO36699	Amblyomma maculatum			2	166	YES
AEO36372	Amblyomma maculatum			2	166	YES
AEO36876	Amblyomma maculatum			2	166	YES
AEO33132	Amblyomma maculatum			2	169	NO
AEO36371	Amblyomma maculatum			2	166	YES
AEO36438	Amblyomma maculatum			2	170	YES
AEO33429	Amblyomma maculatum			2	188	NO
AEO33104	Amblyomma maculatum			2	179	NO
AEO33239	Amblyomma maculatum			2	161	NO
AEO36508	Amblyomma maculatum			2	200	YES
AEO33682	Amblyomma maculatum			2	183	NO
AEO36271	Amblyomma maculatum			2	117	NO
AEO35929	Amblyomma maculatum			2	165	NO
AEO35123	Amblyomma maculatum			2	143	YES
AEO36926	Amblyomma maculatum			2	182	YES
AEO34115	Amblyomma maculatum			2	196	YES
AEO36904	Amblyomma maculatum			2	178	YES
AEO35597	Amblyomma maculatum			2	160	YES
AEO35223	Amblyomma maculatum			2	168	YES
AEO36743	Amblyomma maculatum			2	161	YES
AEO32966	Amblyomma maculatum			2	167	NO
AEO35483	Amblyomma maculatum			2	161	YES
AEO34116	Amblyomma maculatum			2	196	YES
AEO33172	Amblyomma maculatum			2	174	NO
AEO36392	Amblyomma maculatum			2	195	YES
AEO36875	Amblyomma maculatum			2	166	YES
AEO36449	Amblyomma maculatum			2	166	YES
AEO36925	Amblyomma maculatum			2	182	YES
AEO32126	Amblyomma maculatum			2	172	YES
AEO36270	Amblyomma maculatum			2	192	NO
AAR97367	Amblyomma hebraeum			2	166	YES							Amblin	Thrombin inhibitors
ACG76194	Amblyomma americanum			2	166	YES
ACG76290	Amblyomma americanum			2	153	YES
ACG76289	Amblyomma americanum			2	156	YES
ACG76288	Amblyomma americanum			2	156	YES
ACG76300	Amblyomma americanum			2	149	NO
ACG76275	Amblyomma americanum			2	166	YES
ACG76189	Amblyomma americanum			2	191	YES
ACG76297	Amblyomma americanum			2	138	NO
ACG76174	Amblyomma americanum			2	183	YES
ACG76298	Amblyomma americanum			2	96	NO
ACG76296	Amblyomma americanum			2	166	YES
ACG76292	Amblyomma americanum	ISCW007528-RA		2	166	YES
ACG76193	Amblyomma americanum			2	154	YES
ACG76257	Amblyomma americanum			2	153	YES
ACG76287	Amblyomma americanum			2	154	YES
ACG76295	Amblyomma americanum			2	166	YES
ACG76293	Amblyomma americanum			2	151	NO
XP_002406066	Ixodes scapularis	ISCW024643-RA		3	194	NO
XP_002400223	Ixodes scapularis	ISCW005239-RA		3	193	NO		Isc.4999
XP_002402994	Ixodes scapularis	ISCW009565-RA		3	170	NO
XP_002402425	Ixodes scapularis	ISCW010806-RA		3	181	NO
AAT92103	Ixodes pacificus			3	179	NO
P83606	Rhipicephalus microplus			3	291	NO
ABZ89563	Dermacentor andersoni			3	229	YES
DAA34268	Amblyomma variegatum			3	212	YES
DAA34186	Amblyomma variegatum			3	217	YES
DAA34753	Amblyomma variegatum			3	236	YES
DAA34270	Amblyomma variegatum			3	229	YES
AEO36083	Amblyomma maculatum			3	319	NO
AEO34325	Amblyomma maculatum			3	211	YES
AEO35611	Amblyomma maculatum			3	245	YES
AEO35057	Amblyomma maculatum			3	242	NO
AEO32355	Amblyomma maculatum			3	228	NO
XP_002414112	Ixodes scapularis	ISCW013070-RA		4	256	NO
XP_002413731	Ixodes scapularis	ISCW022147-RA		4	287	YES		Isc.615
XP_002408967	Ixodes scapularis	ISCW017421-RA		4	267	NO
AAY66657	Ixodes scapularis			4	293	YES		Isc.615	0	0	0	5
AAY66766	Ixodes scapularis			4	258	YES
AAT92100	Ixodes pacificus			4	205	NO
DAA34172	Amblyomma variegatum			4	264	YES
AEO33282	Amblyomma maculatum			4	215	NO
AEO33011	Amblyomma maculatum			4	280	NO
AAM93637	Ixodes scapularis			5	321	YES		Isc.663	0	0	0	2
AAM93638	Ixodes scapularis			5	330	YES		Isc.650	0	0	0	1
XP_002412228	Ixodes scapularis	ISCW011455-RA	DS878567	5	326	YES		Isc.10965					Penthalaris	FVIIa/TF complex inhibitors
AAY66743	Ixodes scapularis			5	330	YES
AAY66736	Ixodes scapularis			5	320	YES		Isc.1594	0	0	0	0
AAM93636	Ixodes scapularis			5	319	YES		Isc.536	0	0	0	1
XP_002413559	Ixodes scapularis	ISCW012363-RA		5	330	YES
AAY66666	Ixodes scapularis			5	324	YES
XP_002415937	Ixodes scapularis	ISCW014747-RA	DS964006	5	324	YES
XP_002415938	Ixodes scapularis	ISCW014748-RA	DS964006	5	344	NO
XP_002435354	Ixodes scapularis	ISCW005387-RA		5	320	YES		Isc.14929
AAT92152	Ixodes pacificus			5	330	YES
ABA55034	Rhipicephalus microplus			5	353	YES
ABY26517	Dermacentor variabilis			5	329	YES							DvKPI	FVIIa/TF complex inhibitors
AEO33410	Amblyomma maculatum			5	369	NO
AEO33451	Amblyomma maculatum			5	375	NO
AEO35956	Amblyomma maculatum			5	326	YES
XP_002434145	Ixodes scapularis	IscW_ISCW003862		7	491	YES		Isc.26473
AEO36334	Amblyomma maculatum			7	445	YES
AEO36335	Amblyomma maculatum			7	445	YES
