# Supplementary material for: Evolution, expansion and expression of the Kunitz/BPTI gene family associated with long-term blood feeding in Ixodes Scapularis
Source: BMC Evol Biol. 2012 Jan 14;12:4. doi: 10.1186/1471-2148-12-4 (PMC3273431; doi:10.1186/1471-2148-12-4)
Supplement: Additional file 12 — S1. Results for assessing substitution saturation of the three groups. [file 1471-2148-12-4-S12.TXT]

#####################
Steel��s method_group1
Test the presence of phylogenetic signal by the method of Steel et al. (1993)
with modifications.

Descriptive output:
========================================================================
SeqID Seq. Name                         A         C         G         T
------------------------------------------------------------------------
0     XP_002406145.1                .3269     .1538     .2756     .2436
1     XP_002412576.1                .3526     .1795     .2436     .2244
2     AAM93648.1                    .3462     .2115     .2308     .2115
3     AAY66790.1                    .3718     .1923     .2500     .1859
4     XP_002413206.1                .2115     .3141     .2692     .2051
5     XP_002400222.1                .2179     .3077     .2692     .2051
6     XP_002435213.1                .2372     .2628     .2500     .2500
7     XP_002405131.1                .2308     .2821     .2500     .2372
8     XP_002415713.1                .2179     .2628     .2692     .2500
9     XP_002408315.1                .2756     .2692     .2372     .2179
10    XP_002435922.1                .2051     .3013     .2756     .2179
11    XP_002412892.1                .1731     .2692     .3846     .1731
12    XP_002412522.1                .1859     .2692     .3654     .1795
13    XP_002407044.1                .1859     .2692     .3654     .1795
14    XP_002415592.1                .2179     .2564     .3077     .2179
15    XP_002405515.1                .2949     .2308     .2949     .1795
16    XP_002409811.1                .3397     .2308     .2628     .1667
17    XP_002399398.1                .2756     .2500     .2692     .2051
18    XP_002411269.1                .3013     .2115     .2628     .2244
19    XP_002412117.1                .1474     .3205     .3333     .1987
20    XP_002404036.1                .2179     .2628     .2756     .2436
21    XP_002408122.1                .2244     .2436     .2692     .2628
22    XP_002408316.1                .2564     .2821     .2564     .2051
23    XP_002405301.1                .2949     .2756     .2051     .2244
24    XP_002405027.1                .3141     .2564     .1987     .2308
25    XP_002412529.1                .3269     .1859     .2692     .2179
26    XP_002435571.1                .3590     .1859     .2244     .2308
27    XP_002415852.1                .2821     .1923     .2628     .2628
28    XP_002412528.1                .2756     .1923     .2692     .2628
29    XP_002408317.1                .2308     .2372     .3141     .2179
30    XP_002405072.1                .2756     .2628     .2436     .2179
31    XP_002405775.1                .2628     .2500     .2692     .2179
========================================================================

Test of the null model of no phylogenetic information
==================================================
Quartet             c          X2      Prob
--------------------------------------------------
25,13,12,10        19       25.76     .0000
23,31,2,17         19        5.27     .0716
10,11,12,13         3        1.98     .3714
21,29,14,9         21        3.50     .1738
3,20,9,29          22        3.06     .2168
0,29,29,5          23       47.48     .0000
7,9,16,3           23         .58     .7493
9,26,8,6           30        3.40     .1826
10,7,30,25         17         .73     .6949
22,20,5,1          26         .09     .9538
23,18,17,22        24       11.79     .0027
18,28,14,19        16        2.57     .2771
11,11,22,0         17       29.51     .0000
26,6,24,14         21         .73     .6951
28,31,29,26        25         .85     .6530
18,24,31,14        22        1.30     .5209
12,17,4,24         20         .45     .7974
18,27,26,0         29         .51     .7765
30,20,10,10        20       39.50     .0000
23,11,6,28         15        1.07     .5863
28,16,1,17         16         .85     .6528
15,5,24,16         13        1.00     .6073
15,28,24,11        19         .28     .8699
18,27,17,13        23       10.87     .0044
14,7,17,5          21        2.54     .2810
9,29,7,0           18         .28     .8682
10,11,13,10        64      119.52     .0000
1,19,26,23         27        2.25     .3250
2,29,30,19         21        2.82     .2442
29,4,3,26          20        1.31     .5202
16,27,24,25        17         .09     .9580
6,10,2,23          22        1.15     .5639
28,0,28,3          30       58.05     .0000
21,3,17,17         27       55.67     .0000
11,16,14,22        17        7.04     .0295
13,29,17,19        25        2.51     .2854
11,9,4,5           13       26.70     .0000
0,11,29,30         22        1.95     .3764
11,20,16,4         21         .24     .8855
10,17,24,26        20        2.80     .2461
4,22,25,18         19        1.73     .4212
22,22,29,4         27       53.87     .0000
11,28,3,16         19        1.13     .5675
24,18,15,2          9        2.70     .2588
4,14,5,10          19       37.82     .0000
22,3,12,14         21        1.55     .4610
12,1,22,13         26       31.16     .0000
27,23,23,9         20       39.50     .0000
17,1,29,20         21        3.36     .1862
7,30,15,12         20         .82     .6633
25,7,0,24          20        2.35     .3090
31,27,25,21        19        1.23     .5404
25,6,25,1          42       84.94     .0000
26,22,20,25        27        6.80     .0335
2,26,31,21         23        2.59     .2737
23,5,5,20          22       43.60     .0000
17,27,29,9         23        1.18     .5552
7,5,14,23          21        3.57     .1675
1,12,27,16         27        1.21     .5459
31,1,20,28         15        1.47     .4798
24,8,19,12         21         .11     .9482
11,11,26,17        24       38.81     .0000
24,24,0,30         27       53.40     .0000
27,5,7,12          22        5.15     .0760
18,29,14,19        25         .08     .9608
16,19,29,25        17         .12     .9416
17,2,8,25          21        3.72     .1556
21,13,5,10         20         .70     .7043
13,15,9,12         22       29.43     .0000
6,13,3,8           18         .40     .8201
29,21,15,7         17        2.33     .3112
3,31,1,3           20       39.51     .0000
0,31,6,18          13         .19     .9076
2,19,2,1           26       53.03     .0000
21,3,28,20         25       36.55     .0000
30,8,18,14         18        2.44     .2958
7,19,15,2          18        2.49     .2879
6,4,21,13          16         .59     .7443
28,9,31,19         17        1.47     .4803
12,29,24,9         11        4.31     .1156
8,27,25,7          25       36.10     .0000
25,12,2,0          15        2.71     .2582
26,8,13,1          27        6.01     .0495
23,27,30,26        30        3.54     .1703
16,13,28,15        22         .29     .8662
10,26,20,19        22         .78     .6756
3,13,6,2           21       11.52     .0032
20,7,19,15         19         .10     .9500
23,9,28,20         24        1.60     .4495
17,7,1,8           30       31.88     .0000
14,10,15,2         19        2.34     .3108
30,15,15,30        82      159.30     .0000
24,22,3,20         20         .57     .7515
13,22,5,9          19        5.51     .0637
30,27,25,21        19        1.43     .4888
24,7,20,6          19        8.13     .0172
26,3,4,25          24        4.95     .0843
8,15,6,9           28        1.24     .5383
29,2,24,23         24       47.56     .0000
14,13,11,13         3        6.05     .0484
10,7,25,18         19        1.34     .5118
15,3,14,2          24       20.72     .0000
28,11,12,13         1        1.98     .3713
20,5,3,0           12        2.96     .2272
30,1,6,24          23        1.49     .4737
26,11,20,21        16       34.06     .0000
21,9,28,2          18        4.08     .1302
5,30,21,22         15        1.64     .4399
20,25,21,10        20       35.06     .0000
10,9,19,14         24         .93     .6276
9,22,22,11         22       45.03     .0000
5,11,3,13          22       20.74     .0000
16,30,24,17        20         .11     .9476
6,5,17,29          28         .47     .7899
2,23,17,4          20         .58     .7491
0,11,20,11         20       35.26     .0000
2,6,10,28          19        6.95     .0309
29,17,26,29        27       51.49     .0000
17,22,11,17        25       49.70     .0000
9,1,25,31          25        1.76     .4153
30,16,14,5         22        1.49     .4759
7,6,2,17           15        4.86     .0880
17,6,11,29         18         .25     .8828
28,28,11,29        30       54.75     .0000
2,5,14,11          21       10.39     .0055
4,5,6,2            23       38.37     .0000
3,3,0,30           17       33.46     .0000
29,17,11,5         21        1.31     .5203
19,19,29,22        21       39.10     .0000
27,22,12,3         20        2.08     .3530
16,16,0,16          0    9,999.00    1.0000
22,28,1,29         20        2.50     .2863
0,17,21,22         19        4.35     .1138
28,12,30,13        24       32.14     .0000
10,23,9,21         20        1.92     .3836
29,3,30,18         16         .13     .9359
30,30,26,4         24       50.65     .0000
31,0,19,3          25        1.45     .4838
11,12,4,27         21       33.68     .0000
12,19,26,27        12        2.05     .3595
11,1,21,0          21       17.99     .0001
2,17,7,15          18        1.04     .5956
20,10,29,22        12        1.53     .4664
6,1,22,22          26       51.71     .0000
11,10,26,17        12        1.62     .4441
15,10,30,2         17         .72     .6994
15,20,12,2         15         .52     .7729
25,10,27,9         19         .14     .9310
13,16,3,8          14        1.22     .5436
20,28,4,24         21         .92     .6307
14,21,16,2         26         .98     .6119
22,19,25,3         23         .53     .7669
7,17,19,29         23        1.29     .5243
9,0,16,19          22        4.71     .0951
10,0,14,4          18         .34     .8435
27,9,9,25          25       48.03     .0000
22,22,20,16        16       32.62     .0000
14,23,28,27        21        5.21     .0739
5,17,22,27         14        4.26     .1187
10,2,11,9          21        6.25     .0440
31,12,24,10        21         .23     .8902
10,9,15,4          20        1.71     .4256
9,11,30,3          26        1.80     .4066
15,27,9,25         18         .98     .6115
17,12,28,25        16         .96     .6179
13,9,20,8          24         .73     .6929
6,24,5,0           14        2.25     .3248
30,25,18,25        34       66.77     .0000
1,20,0,24          27        9.93     .0070
15,16,0,9          23         .60     .7407
23,12,18,31        21        1.01     .6045
18,8,0,29          23        6.11     .0472
12,11,17,4         23       37.32     .0000
15,29,15,16        22       44.96     .0000
30,2,19,20         20        6.35     .0419
16,30,19,4         21         .74     .6903
24,1,0,8           22        9.40     .0091
21,27,7,17         21        1.23     .5418
3,30,30,26         21       39.25     .0000
2,24,19,20         21        3.83     .1475
19,12,7,18         15        2.21     .3305
16,27,20,4         21         .21     .8981
25,9,19,23         18        1.03     .5976
28,28,18,28         0    9,999.00    1.0000
19,12,11,28        21       31.37     .0000
24,22,11,13        24       30.78     .0000
26,24,24,21        21       42.29     .0000
26,22,7,16         22        2.12     .3462
20,8,21,4          26       46.08     .0000
13,12,7,21         18       32.92     .0000
6,5,27,10          22        2.46     .2923
31,28,20,17        12         .50     .7800
29,15,23,20        15         .00     .9980
22,8,15,15         17       32.70     .0000
7,20,20,16         22       43.59     .0000
24,10,1,2          17        3.47     .1767
28,25,14,27        23        2.47     .2903
3,26,14,20         21         .33     .8458
16,15,1,14         21        3.34     .1887
24,5,31,20         18         .34     .8431
5,3,26,17          19        1.11     .5750
12,27,25,7         28        4.26     .1186
26,10,8,14         17        2.14     .3434
25,28,7,27         22        2.31     .3145
23,22,7,24         24       35.74     .0000
15,13,13,18        22       39.18     .0000
5,1,24,4           25       44.28     .0000
1,3,24,22          29        1.07     .5857
23,0,8,22          23        5.75     .0563
22,24,14,7         22        1.07     .5857
29,21,8,13         23         .51     .7754
27,23,28,12        29        3.26     .1958
19,26,23,27        26        2.84     .2417
15,14,9,1           9        1.94     .3786
18,19,22,14        16        1.82     .4030
25,29,4,9          23        2.16     .3399
0,0,22,1           15       29.54     .0000
18,7,19,0          20         .71     .7010
31,13,9,17         18        1.42     .4915
25,2,7,5           26         .54     .7640
29,28,17,7         23        2.65     .2661
31,6,8,16          21        3.47     .1766
4,30,16,11         20        1.97     .3735
29,28,6,29         22       43.21     .0000
14,28,26,21        24       10.84     .0044
29,18,12,2         19        2.38     .3039
12,10,1,25         16         .40     .8178
17,8,11,24         15        3.40     .1830
1,23,11,27         22        1.35     .5102
29,30,14,17        26         .52     .7701
8,28,27,30         18        6.77     .0339
9,10,6,4           24        1.83     .4001
12,12,7,18         21       38.11     .0000
20,2,0,31          18        2.07     .3545
18,6,4,7           21         .93     .6273
0,16,15,22         21        5.79     .0553
13,3,25,25         38       78.64     .0000
4,0,0,21           24       41.99     .0000
11,5,12,7          27       43.93     .0000
27,15,7,13         25        1.19     .5523
9,10,20,26         21        1.58     .4533
20,0,18,7          16        1.38     .5024
29,26,8,27         26         .70     .7038
4,5,23,16          18       33.70     .0000
13,25,17,3         18        2.86     .2388
19,20,3,14         18         .20     .9038
26,18,24,7         20         .36     .8351
15,21,15,11        22       42.54     .0000
16,14,21,13        16        1.85     .3974
25,20,8,12         20        1.37     .5048
27,31,1,23         12        6.26     .0437
24,14,7,22         22        1.07     .5857
15,18,8,24         17         .51     .7764
6,3,29,11          13        2.51     .2845
1,29,20,31         19         .37     .8316
3,5,2,15           27        7.53     .0232
16,18,31,12        15        1.13     .5671
1,8,7,30           24       35.34     .0000
23,14,5,28         17        4.12     .1273
26,22,6,27         34        1.75     .4158
0,7,19,26          24        3.40     .1829
26,22,18,30        25        3.76     .1522
15,30,21,17        15        7.61     .0223
19,6,6,8           24       47.16     .0000
21,15,7,25         15         .96     .6197
9,5,20,15          22         .69     .7095
1,0,8,10           26       14.84     .0006
8,4,24,14          21        2.09     .3521
12,17,6,10         19        3.64     .1624
13,23,8,25         19         .41     .8138
15,14,15,28        24       47.17     .0000
28,4,31,9          21        5.74     .0566
12,29,3,20         16         .56     .7546
14,20,19,15        16         .80     .6713
3,13,0,3           20       38.39     .0000
29,2,2,1           27       54.10     .0000
1,10,23,9          21        2.64     .2665
27,13,2,11         27       43.74     .0000
15,7,25,3          18        7.38     .0250
29,5,19,2          25         .30     .8586
2,22,6,31          15        6.46     .0395
12,29,10,16        19         .63     .7294
12,16,1,8          28         .71     .7004
23,26,9,4          22         .95     .6209
12,9,27,24         13        1.79     .4081
1,3,8,7            30       28.76     .0000
28,1,7,6           23        7.53     .0232
16,20,6,5          22        1.78     .4099
4,18,7,26          26        4.73     .0940
1,10,31,2          22        2.02     .3633
9,0,0,26           25       48.83     .0000
20,19,18,10        19        1.39     .4981
25,9,6,23          22        2.83     .2432
28,2,28,28          0    9,999.00    1.0000
3,22,13,6          17         .08     .9619
21,26,30,1         29         .94     .6260
0,11,26,7          26        3.57     .1674
10,4,21,23         17        1.61     .4469
5,23,19,25         13        1.80     .4057
15,23,3,2          18        6.15     .0463
22,1,14,9          17       10.28     .0059
10,17,5,29         23        1.55     .4601
17,30,2,5          24         .25     .8813
6,31,0,9           23        3.63     .1632
1,26,21,6          26         .31     .8567
4,19,17,0          14        1.25     .5354
15,14,15,6         15       28.85     .0000
6,15,31,30         15         .43     .8078
16,12,8,14         20        6.43     .0401
7,27,7,25          26       48.47     .0000
19,18,25,2         23        2.44     .2945
3,13,16,14         22        1.65     .4388
22,23,11,24        22       25.05     .0000
11,1,26,13         29       37.67     .0000
20,30,7,4          18        2.32     .3140
23,5,12,15         17         .17     .9193
19,2,8,6           20        1.51     .4695
16,8,7,3           20       35.21     .0000
21,12,8,0          17         .74     .6913
6,12,20,31         12        2.02     .3650
11,28,19,31        16        4.74     .0935
29,23,19,15        17        1.62     .4457
0,31,19,18         16        3.12     .2105
29,0,16,5          26        1.60     .4490
12,28,5,19         18        1.46     .4815
2,1,11,11          29       42.61     .0000
6,3,5,30           21        3.35     .1870
14,6,16,15         15         .39     .8215
13,1,1,27          24       44.72     .0000
23,30,3,24         28       55.85     .0000
0,12,5,18          17         .98     .6132
22,10,14,19        17        2.22     .3294
10,19,17,23        17        1.82     .4035
27,15,23,2         18         .97     .6172
17,19,3,31         21        1.54     .4621
24,3,10,14         14        1.98     .3713
9,0,10,14          21         .90     .6390
22,30,13,25        21        1.89     .3897
2,28,21,4          22        2.20     .3324
0,12,13,8          20       36.37     .0000
24,0,4,17          19        1.84     .3983
23,28,16,24        26       39.90     .0000
4,18,24,3          14        2.06     .3562
0,12,6,14          20        5.72     .0572
12,18,3,24         15         .38     .8261
22,1,22,2          28       51.38     .0000
18,9,21,10         20         .60     .7415
22,15,16,22        20       38.54     .0000
4,28,17,3          17         .76     .6822
19,15,28,0         18        2.42     .2982
12,27,26,12        27       43.44     .0000
4,11,10,30         17         .85     .6541
4,15,1,26          21         .14     .9331
21,16,5,5          19       37.32     .0000
29,12,28,5         26        1.98     .3723
23,29,30,14        12         .01     .9954
26,1,14,14         32       54.77     .0000
13,19,31,10        23         .16     .9237
22,7,28,25         26        1.73     .4202
1,9,27,17          15        5.40     .0672
28,17,26,22        21        3.35     .1875
16,19,30,18        21        2.91     .2334
17,30,31,21        17        2.90     .2345
30,29,27,0         28        5.96     .0508
8,6,16,19          28         .03     .9842
0,17,30,7          19        3.22     .2002
15,13,20,13        27       51.29     .0000
18,14,29,24        22         .32     .8540
3,16,2,13          20        2.18     .3362
4,21,5,27          20       37.55     .0000
26,24,18,28        25        4.26     .1186
9,25,11,30         15        3.58     .1666
26,6,11,19         24        1.09     .5789
11,16,31,8         16         .16     .9227
4,8,23,7           28       34.75     .0000
23,3,22,2          31       14.94     .0006
5,6,14,30          23        2.35     .3089
13,29,0,16         24        2.37     .3054
6,18,10,27         20        1.64     .4398
22,26,21,26        36       64.89     .0000
31,25,21,15        17        2.10     .3496
10,27,6,30         19        1.92     .3827
2,17,26,10         19         .32     .8524
10,18,10,2         30       53.40     .0000
14,12,19,12        12       23.92     .0000
10,20,20,3         23       46.80     .0000
1,7,29,18          28        3.06     .2164
0,9,29,2           16        3.82     .1479
1,23,3,7           25         .60     .7415
27,26,24,26        23       45.34     .0000
21,31,18,22        21        2.59     .2737
11,3,31,8          19         .04     .9811
13,26,7,24         25         .69     .7075
22,5,6,4           15       29.60     .0000
24,14,31,3         20        1.45     .4837
6,15,8,10          24        3.30     .1918
16,27,9,30         24         .25     .8834
26,22,27,13        21        2.61     .2708
12,13,19,13         3        6.00     .0498
21,0,26,6          22         .01     .9963
15,10,29,2         20        1.51     .4703
14,23,27,5         18         .84     .6583
25,1,6,15          25        2.66     .2646
3,21,27,2          26        4.31     .1159
23,29,29,20        30       58.58     .0000
4,24,19,8          27        1.57     .4553
18,20,20,14        23       45.90     .0000
5,18,31,12         22         .77     .6796
31,20,12,11        23       36.84     .0000
17,20,23,23        20       38.76     .0000
16,25,6,22         24         .83     .6588
22,4,28,26         29        2.13     .3445
4,22,20,9          20        9.27     .0097
22,10,5,28         19        2.53     .2820
21,12,9,28         16         .45     .7972
25,0,19,11         17        3.52     .1721
11,18,8,21         17        3.58     .1672
26,4,0,10          22        8.75     .0126
11,15,20,26        23         .28     .8709
26,5,14,4          20       38.78     .0000
3,0,2,31           22        9.20     .0100
13,20,22,26        18        2.07     .3558
2,14,7,22          18        3.08     .2139
13,22,28,20        18         .34     .8441
1,29,6,0           20        5.68     .0585
7,18,27,15         27        1.48     .4777
21,27,6,28         20       10.86     .0044
13,1,23,17         15         .51     .7758
2,18,30,24         17         .13     .9384
7,31,12,19         21        1.29     .5251
6,19,2,31          20       10.54     .0052
31,27,31,25        24       46.76     .0000
13,13,28,14        21       39.32     .0000
21,5,13,24         21        2.19     .3348
30,24,17,28        24        3.30     .1922
13,1,29,17         16        3.27     .1952
14,6,27,19         24        4.20     .1223
0,20,11,25         13        2.19     .3339
14,21,17,23        20        1.73     .4215
11,24,0,10         19        2.78     .2487
27,28,29,31        18        9.32     .0095
0,6,27,22          24         .02     .9886
16,29,9,28         26         .07     .9647
21,13,3,23         18         .20     .9048
19,22,14,18        16        1.82     .4030
21,29,25,27        27        6.27     .0435
7,12,7,0           26       52.01     .0000
15,23,5,24         28       43.22     .0000
26,2,0,20          25         .06     .9699
7,0,10,25          21        1.21     .5461
26,5,3,29          20        1.33     .5152
4,16,16,18         23       44.72     .0000
31,25,13,22        13        2.31     .3149
4,1,26,11          17        1.88     .3898
29,18,27,25        26        2.10     .3494
7,0,19,20          26         .01     .9939
22,25,25,15        32       61.74     .0000
5,26,30,19         19         .33     .8480
9,7,21,0           17         .14     .9330
21,18,7,20         17       33.99     .0000
31,10,13,0         17         .10     .9514
9,11,19,27         13        3.54     .1705
31,31,0,5          25       52.42     .0000
17,28,14,16        25         .49     .7837
29,26,29,16        33       59.94     .0000
23,30,29,20        18         .96     .6196
9,29,19,5          24         .95     .6220
7,28,15,14         22        2.64     .2673
31,1,3,17          23        2.44     .2948
1,4,9,26           26        3.29     .1933
24,12,13,3         24       33.23     .0000
10,22,27,28        18        9.30     .0095
26,29,2,25         29        9.60     .0082
28,21,12,14        16        3.44     .1789
7,31,19,13         21        2.02     .3641
21,23,12,16        18         .45     .8005
12,23,3,10         11         .92     .6300
9,19,2,26          19        2.75     .2535
22,18,21,22        24       47.38     .0000
14,20,0,9          16        4.40     .1108
28,28,27,10        20       40.11     .0000
15,7,16,17         16        1.55     .4612
16,8,9,27          20        1.44     .4861
30,11,2,13         25       36.28     .0000
21,5,3,11          21         .35     .8390
30,3,2,13          15        2.19     .3338
6,11,14,30         26       10.83     .0044
26,1,2,9           19        4.49     .1058
14,16,31,5         22         .53     .7685
14,30,14,15        20       38.93     .0000
18,16,11,14        17        4.74     .0934
29,3,24,20         27        1.43     .4882
5,4,24,23          71      131.23     .0000
30,28,15,2         18        1.02     .6017
21,16,13,29        21         .31     .8547
12,6,5,12          26       48.28     .0000
31,17,2,10         15        1.09     .5807
22,3,10,25         21         .60     .7392
26,15,13,7         23        1.54     .4627
17,7,18,23         19        1.91     .3852
10,13,23,13        22       39.98     .0000
5,7,12,12          27       50.07     .0000
16,24,8,18         11        2.96     .2271
0,11,15,3          19        1.16     .5610
27,24,25,26        18        4.24     .1201
4,31,10,31         35       67.72     .0000
19,31,4,9          22        3.04     .2185
22,0,21,7          21         .87     .6476
16,25,20,16        22       43.07     .0000
17,13,0,27         22         .43     .8057
4,30,18,31         18        1.32     .5156
20,26,5,0          19         .96     .6183
15,31,25,23        18         .99     .6090
20,26,19,18        15         .08     .9585
12,25,6,19         12        2.36     .3072
8,22,6,20          24        6.24     .0441
5,2,5,31           22       41.42     .0000
29,24,16,31        16         .75     .6858
30,27,1,6          23        1.90     .3873
5,27,11,19         19         .03     .9839
8,31,24,1          19         .40     .8184
4,30,10,4          23       45.95     .0000
18,22,8,6          19        2.90     .2346
6,20,11,17         13         .13     .9368
22,31,30,28        24        3.14     .2082
8,15,0,11          23         .37     .8299
10,6,10,7          26       51.23     .0000
15,23,6,13         17        3.90     .1422
19,17,10,25        13        1.81     .4049
17,20,20,6         23       45.75     .0000
17,15,29,5         23        1.55     .4613
11,1,7,13          17       29.61     .0000
15,11,21,8         12         .55     .7607
14,29,21,15        17        6.09     .0476
23,26,2,3          18       16.36     .0003
15,24,29,31        23         .64     .7255
30,13,4,1          19         .45     .7978
24,4,22,8          26        5.55     .0623
22,28,29,15        13        4.71     .0947
22,8,0,26          33        2.96     .2282
30,30,31,4         24       47.79     .0000
13,11,20,27        16       18.98     .0001
16,16,29,27        31       58.55     .0000
3,6,18,27          12        6.19     .0452
20,12,27,26        15        3.78     .1513
21,25,20,27        24       34.92     .0000
15,24,26,5         20        2.51     .2852
2,17,27,8          11        2.34     .3108
15,16,17,17        31       61.22     .0000
0,0,3,2            41       79.32     .0000
3,0,18,17          19        7.36     .0252
7,11,13,17         20       36.18     .0000
4,9,4,4             0    9,999.00    1.0000
6,26,20,18         23         .50     .7788
8,26,12,10         18        3.18     .2038
14,4,30,10         23         .09     .9580
16,28,31,16        25       47.67     .0000
6,7,6,20           27       53.94     .0000
29,3,21,4          20         .46     .7932
25,16,16,18        23       44.95     .0000
26,27,21,0         25        2.20     .3321
8,16,27,27         22       43.95     .0000
14,28,5,29         24        2.23     .3285
22,12,12,15        25       46.27     .0000
14,26,31,2         25         .24     .8868
27,8,2,2           22       41.65     .0000
11,18,27,23        19        1.41     .4950
22,29,3,15         16         .17     .9169
3,27,1,15          25        1.44     .4877
24,6,14,10         22        1.26     .5321
15,23,28,31        19        3.94     .1395
22,16,12,9         18        1.35     .5100
21,3,6,8           14        1.85     .3964
29,12,29,29         0    9,999.00    1.0000
26,7,24,10         27        5.63     .0600
26,27,9,26         24       46.29     .0000
12,3,31,20         23        1.33     .5130
18,3,18,13         30       62.90     .0000
23,4,6,19          14        1.55     .4601
13,27,2,9          24        4.35     .1134
20,17,8,3          16         .66     .7189
7,28,27,22         18        5.67     .0587
23,26,3,30         24        5.13     .0768
2,20,7,3           21       12.46     .0020
2,12,3,13          40       56.82     .0000
20,17,11,24        17         .04     .9794
19,28,23,24        26       39.08     .0000
22,20,18,0         24        4.55     .1028
21,27,27,19        31       57.32     .0000
24,2,1,30          20         .31     .8544
14,5,16,20         25         .33     .8477
12,16,3,28         19        1.15     .5628
18,14,3,29         23         .41     .8145
27,24,0,26         29        1.15     .5621
17,23,4,15         20        1.91     .3856
16,5,3,30          16        3.95     .1385
7,27,20,27         30       56.92     .0000
12,6,20,6          25       48.85     .0000
14,31,19,13        27        6.57     .0375
21,25,2,20         26       42.03     .0000
10,3,18,4          20        7.76     .0207
4,3,20,4           23       44.48     .0000
30,16,3,26         26       10.01     .0067
23,24,25,21        24       36.16     .0000
23,11,8,26         23        1.38     .5012
1,17,26,31         22        3.51     .1725
2,4,2,11           29       48.23     .0000
25,23,8,30         18         .33     .8481
22,3,7,4           26        1.06     .5889
11,25,13,8         16       23.59     .0000
5,30,8,26          26        1.81     .4042
7,20,25,22         20        1.59     .4515
18,3,11,18         28       58.99     .0000
18,12,24,26        24         .43     .8072
24,10,19,13        22         .33     .8463
21,20,27,11        18       31.37     .0000
2,8,22,29          23         .12     .9411
14,3,16,23         11         .17     .9169
21,27,9,16         20        1.30     .5208
31,4,8,18          19         .80     .6719
4,27,19,4          20       41.31     .0000
30,0,17,8          17        2.94     .2296
30,12,25,22        20         .62     .7330
7,24,0,10          19        2.58     .2748
29,11,20,17        20         .07     .9635
10,12,1,1          33       53.68     .0000
27,0,26,28         14        3.83     .1472
27,15,11,26        22        1.15     .5627
27,14,20,18        22         .32     .8502
2,23,12,26         17         .87     .6486
31,2,10,6          21        3.18     .2039
12,13,27,14        12       22.40     .0000
19,4,22,0          24        2.03     .3623
28,27,7,23         21        4.20     .1227
3,6,17,0           14        2.08     .3540
23,31,7,30         23         .33     .8499
3,20,4,27          27        1.91     .3841
25,25,13,1         35       72.67     .0000
9,6,28,31          23        5.78     .0556
0,27,17,7          19         .13     .9356
17,13,18,11        43       75.14     .0000
0,26,5,11          22        2.95     .2290
26,6,2,29          21        4.78     .0914
18,29,1,16         25        2.16     .3390
11,6,24,1          16         .03     .9866
2,15,26,15         25       47.31     .0000
8,16,2,0           23        2.29     .3185
1,12,8,7           27       34.02     .0000
5,31,27,20         12         .53     .7677
21,18,1,14         21        1.88     .3900
13,24,2,19         18        6.15     .0461
8,19,31,1          22        1.93     .3804
29,29,5,4          75      143.85     .0000
25,3,23,19         16        6.60     .0368
11,25,18,11        21       33.94     .0000
11,8,5,29          18         .89     .6402
26,18,8,27         28        6.14     .0465
22,11,0,16         20        3.17     .2053
10,22,7,4          19         .71     .7026
21,8,4,2           26         .07     .9662
9,19,31,7          23        3.34     .1883
27,28,9,31         26        1.30     .5215
30,27,1,2          18         .91     .6334
27,24,12,28        32        4.34     .1144
31,31,13,1         25       53.05     .0000
0,15,6,3           20         .76     .6844
30,26,6,17         29        5.08     .0789
24,6,23,3          22       28.99     .0000
26,31,28,10        21        2.47     .2910
5,5,21,5            0    9,999.00    1.0000
13,14,4,5          34       66.01     .0000
15,6,3,21          19        1.92     .3827
31,1,31,9          33       65.78     .0000
18,7,26,23         21         .87     .6483
21,27,19,26        21        1.25     .5349
13,22,27,23        21         .22     .8944
29,27,17,13        30         .73     .6945
21,6,1,20          27       28.31     .0000
6,11,16,21         16         .12     .9423
4,27,15,23         23         .51     .7747
9,14,20,17         17        2.20     .3328
7,28,31,30         17        1.49     .4758
28,19,3,1          21         .37     .8296
16,2,23,13         18         .85     .6524
0,1,19,19          45       63.78     .0000
7,9,17,31          17        4.32     .1151
22,12,26,19        19         .27     .8718
22,31,20,21        20       19.21     .0001
9,2,0,28           23        5.20     .0741
29,22,27,8         22        1.76     .4146
0,26,12,7          26        3.63     .1625
0,17,14,23         13        1.11     .5748
16,9,22,27         16         .14     .9329
24,21,11,21        19       40.01     .0000
11,9,23,0          15         .40     .8192
3,28,23,31         22        3.34     .1884
12,20,23,10        22         .06     .9713
17,31,19,7         22        3.40     .1831
15,11,2,12         19       26.91     .0000
25,13,7,5          23        2.20     .3334
26,11,16,8         36        4.64     .0984
6,21,18,9          26         .61     .7386
15,28,27,30        20        4.00     .1353
7,26,30,7          33       63.29     .0000
31,30,16,29        23        1.18     .5555
31,0,12,12         19       33.49     .0000
21,30,26,18        20        2.13     .3453
24,31,6,10         23         .30     .8598
10,2,21,25         26         .27     .8747
13,17,13,10        19       35.96     .0000
18,28,29,12        21         .16     .9241
31,2,14,28         26         .82     .6622
16,24,0,21         18        1.30     .5212
6,1,11,7           22        1.15     .5614
0,11,10,26         18        1.99     .3706
25,16,16,21        27       52.35     .0000
14,6,27,16         26        1.13     .5691
10,18,1,11         16        4.93     .0850
0,4,17,13          12        1.16     .5591
9,30,11,17         19        1.87     .3935
10,28,26,19        19        9.16     .0103
1,12,20,9          18         .19     .9089
28,12,7,4          20        4.28     .1174
27,9,10,24         22        2.46     .2929
18,16,23,14        13        1.04     .5959
26,2,18,27         25         .39     .8248
6,13,11,1          21       22.17     .0000
2,22,27,23         22        4.19     .1228
28,2,21,25         20        1.39     .4984
13,10,13,4         28       52.71     .0000
22,26,5,18         19        2.06     .3579
26,19,25,4         21        4.79     .0914
4,25,30,20         17         .49     .7817
27,8,5,13          22        6.54     .0380
16,15,2,9          25        3.87     .1448
6,20,2,29          21        3.60     .1650
18,4,5,8           22       42.65     .0000
9,4,28,9           15       30.49     .0000
28,14,25,4         18         .19     .9073
19,23,2,10         22        3.39     .1839
17,27,4,3          16        1.71     .4254
8,15,31,17         18        2.35     .3090
13,3,9,7           19        1.33     .5144
19,1,6,22          19         .54     .7638
24,27,31,31        26       51.55     .0000
16,2,3,8           23        5.67     .0586
27,1,25,29         23         .44     .8022
2,30,10,26         21        1.63     .4416
5,13,31,28         21        3.28     .1936
0,31,6,24          10        3.82     .1481
8,3,23,26          25        2.81     .2459
5,4,12,18          21       41.87     .0000
29,31,24,2         20        5.68     .0585
0,15,10,18         11        1.11     .5731
30,11,25,28        17         .56     .7547
6,17,22,6          27       53.25     .0000
14,9,4,0           20         .51     .7759
0,2,30,18          19         .10     .9525
15,6,31,5          20         .65     .7213
26,9,24,3          20        1.94     .3787
14,10,5,15         22        6.85     .0326
22,17,21,26        22         .58     .7497
20,7,15,2          18        2.66     .2648
27,25,11,31        21        2.13     .3453
25,9,7,15          13        3.70     .1571
3,31,12,18         24         .68     .7116
15,8,24,8          25       48.14     .0000
14,23,16,25        16         .09     .9540
22,21,28,9         20        1.86     .3947
15,20,8,14         18        2.23     .3279
9,12,15,17         14        1.89     .3891
30,31,15,22        19        1.40     .4972
18,5,30,12         20        2.93     .2316
8,1,22,8           31       60.35     .0000
21,31,21,4         21       41.43     .0000
31,23,24,5         24       40.54     .0000
3,24,17,17         32       62.58     .0000
7,31,9,2           19        8.08     .0176
11,20,15,10        15        2.76     .2511
12,12,5,27         21       39.49     .0000
7,21,30,23         24        1.69     .4303
11,16,0,5          30        7.33     .0256
14,6,12,26         18         .68     .7104
9,19,22,24         24        2.06     .3567
3,12,25,6          25         .95     .6219
28,28,29,5         34       64.35     .0000
6,24,3,14          19        1.83     .3997
2,9,19,1           17        3.22     .2003
4,20,27,16         21         .21     .8981
10,21,15,26        10        1.19     .5529
6,21,18,11         15        1.22     .5442
9,19,14,4          22        6.99     .0303
1,12,9,12          25       42.29     .0000
11,20,9,8          21        2.47     .2912
8,17,1,29          23        2.95     .2291
28,30,31,23        24         .93     .6276
24,26,12,25        27        1.74     .4189
0,26,8,24          28        1.78     .4116
12,6,28,24         15         .30     .8628
30,0,6,25          15        1.67     .4331
12,15,22,1         18         .52     .7702
17,15,18,29        22       23.23     .0000
29,24,29,25        26       48.74     .0000
25,22,13,15        16        3.55     .1693
13,0,3,20          11         .93     .6273
12,6,17,16         13         .60     .7426
11,17,0,3          14         .09     .9580
2,5,3,8            23       17.90     .0001
16,14,22,8         20        1.40     .4959
10,24,28,20        25        1.24     .5386
18,5,12,3          25        2.94     .2298
21,25,1,26         22        8.36     .0153
19,31,24,0         21        1.65     .4375
10,4,15,19         14        5.46     .0652
18,15,17,12        23       21.05     .0000
21,8,9,2           27        2.50     .2863
26,3,29,2          23       21.22     .0000
20,22,13,31        24        1.79     .4089
20,19,4,27         23         .41     .8161
13,16,2,8          20         .52     .7714
21,17,30,31        17        2.90     .2345
24,29,5,18         23         .94     .6262
12,26,4,20         23         .10     .9533
17,20,30,25        19        3.82     .1481
23,7,0,15          20        1.84     .3986
12,18,10,15        15        4.50     .1055
17,25,25,3         32       64.48     .0000
30,3,20,11         14        5.27     .0716
0,13,11,18         23       32.52     .0000
17,24,26,30        19        2.00     .3686
7,10,16,28         23        1.26     .5338
22,18,6,29         19        1.36     .5073
21,18,20,16        18       28.24     .0000
15,23,24,20        29       55.94     .0000
22,17,1,27         16         .98     .6119
5,29,28,21         21        1.87     .3931
3,14,20,26         21         .33     .8458
20,0,18,9          21         .78     .6779
16,25,9,5          24        1.86     .3943
30,10,7,0          20        1.08     .5834
31,30,14,7         23        1.43     .4896
25,12,28,31        21        2.27     .3217
15,20,16,6         22        1.80     .4072
30,6,31,20         18        1.37     .5052
9,11,13,23         22       31.42     .0000
29,28,19,2         26        5.08     .0789
20,30,4,17         18         .29     .8631
9,6,5,17           18        1.03     .5988
4,4,4,20            0    9,999.00    1.0000
8,27,27,2          20       40.50     .0000
9,27,28,2          19        4.89     .0867
8,7,2,28           31       47.99     .0000
31,31,12,12        75      137.30     .0000
10,23,1,27         19        3.55     .1692
31,20,22,31        32       63.90     .0000
17,14,6,3          15         .48     .7879
16,28,9,24         19         .43     .8081
25,12,25,14        49       85.90     .0000
17,30,25,19        22         .50     .7771
31,8,10,29         28         .51     .7741
19,2,6,25          27        5.24     .0729
22,26,1,6          35         .07     .9642
0,20,19,18         14        1.20     .5486
22,11,14,6         19        4.35     .1135
15,31,20,21        17       22.30     .0000
9,9,28,19          24       48.46     .0000
21,24,28,24        26       49.25     .0000
0,20,28,7          27        2.03     .3627
18,12,15,30        17        3.09     .2136
0,12,24,18         18        2.40     .3007
3,22,18,10         15         .49     .7815
18,7,4,12          19         .36     .8369
16,8,26,12         35        3.99     .1359
20,27,9,3          25         .21     .9014
2,0,27,19          24        2.42     .2979
8,18,29,12         28        1.25     .5353
8,24,29,30         20        4.46     .1073
4,24,12,17         20         .45     .7974
20,19,7,8          26       35.41     .0000
5,11,10,5          22       43.73     .0000
0,14,14,28         33       60.87     .0000
24,11,5,14         22        4.02     .1338
3,17,11,5          17         .65     .7242
20,13,19,29        17        3.48     .1754
4,30,5,24          22       41.55     .0000
0,6,1,21           24        8.20     .0166
1,4,6,13           19         .53     .7691
9,31,7,2           19        8.08     .0176
10,10,6,9          20       39.06     .0000
18,2,21,6          20        3.08     .2145
7,2,0,14           16        1.06     .5884
1,13,1,10          32       52.05     .0000
16,24,28,14        23        1.36     .5073
16,31,29,13        20        1.03     .5971
23,3,6,27          19        4.19     .1229
30,12,0,20         18         .90     .6378
28,22,24,17        19         .74     .6917
31,8,29,28         21        2.53     .2818
27,13,15,16        23        3.65     .1616
12,26,14,6         18         .68     .7104
28,29,22,2         24        4.84     .0887
17,13,3,12         25       32.69     .0000
3,9,26,17          25        4.56     .1022
31,28,26,13        29         .77     .6809
4,11,24,23         31       38.98     .0000
28,7,4,31          23         .95     .6228
11,10,14,11        14       26.41     .0000
18,31,29,0         19        5.16     .0759
19,7,9,19          25       44.75     .0000
0,23,27,1          19        6.26     .0436
18,13,24,18        24       49.54     .0000
9,23,25,29         17        1.68     .4327
13,1,27,28         29        4.60     .1003
5,7,13,3           26        2.23     .3279
4,20,17,1          21        3.51     .1726
16,3,21,10         12        1.45     .4833
2,16,10,3          18        5.96     .0507
26,8,7,31          34       54.38     .0000
17,10,22,30        23        1.07     .5849
26,7,2,21          25         .97     .6158
6,18,22,0          14        1.56     .4580
24,19,30,23        23       38.10     .0000
20,2,14,19         16         .11     .9474
3,17,25,21         21        1.45     .4835
23,15,13,19        20        1.81     .4052
29,8,14,21         17        3.02     .2213
13,24,7,22         21        1.76     .4140
14,20,27,7         22        8.25     .0161
27,23,31,4         15         .40     .8188
17,18,27,12        22        9.40     .0091
7,15,25,2          21        1.86     .3943
8,16,16,17         26       48.92     .0000
31,31,8,4          32       63.08     .0000
5,1,20,22          26         .09     .9538
18,17,1,27         26        9.39     .0091
3,8,9,3            23       41.04     .0000
25,8,10,10         17       32.93     .0000
15,14,11,21        19        6.25     .0440
10,18,7,14         22        3.74     .1541
28,10,30,17        24        1.06     .5872
7,24,15,22         20         .72     .6973
15,26,30,18        23         .38     .8289
15,13,25,15        20       41.57     .0000
21,12,16,26        19        3.96     .1382
13,31,12,18        22       34.01     .0000
13,15,17,0         19         .08     .9620
11,5,14,25         20        1.74     .4196
27,9,8,4           24        1.71     .4246
27,19,25,12         8        2.28     .3190
25,30,18,26        25        3.95     .1391
15,5,4,17          25       41.92     .0000
2,7,22,29          23         .35     .8406
5,20,26,29         19         .66     .7192
9,0,20,0           22       40.02     .0000
22,1,3,3           25       49.59     .0000
4,20,19,28         19        1.34     .5117
9,9,25,6           24       48.27     .0000
30,21,20,30        69      134.43     .0000
0,19,23,4          22        1.86     .3943
6,5,31,30          18         .32     .8525
12,1,9,13          27       31.48     .0000
0,8,23,6           20        5.15     .0763
24,31,25,15        16        3.61     .1645
19,22,4,9          19         .75     .6868
29,19,5,4          20       39.77     .0000
29,8,9,17          21        2.13     .3443
15,15,7,8          63      118.40     .0000
31,12,17,13        22       29.94     .0000
17,30,15,3         17        3.32     .1904
15,16,0,2          24         .94     .6242
31,23,8,28         20         .11     .9480
5,22,0,30          19        4.72     .0944
5,10,17,9          24        1.83     .4007
19,1,23,3          15        2.41     .2999
9,18,9,30          23       45.87     .0000
10,7,17,27         18         .01     .9973
0,5,31,30          20        2.36     .3076
18,3,19,6          27        2.50     .2858
24,4,3,11          12        2.51     .2848
23,30,12,10        11         .12     .9395
14,7,19,20         19         .12     .9416
27,7,2,5           23        2.56     .2785
27,22,18,7         19         .84     .6568
3,31,3,26          31       61.41     .0000
5,15,16,1          22        3.09     .2134
7,8,23,2           30       51.22     .0000
14,29,31,30        16         .15     .9298
6,23,13,31         18        2.11     .3475
4,4,0,7            23       43.99     .0000
20,5,15,8          23         .35     .8378
18,19,23,4         20         .50     .7801
7,28,12,25         23        4.76     .0927
15,20,22,13        15         .45     .7968
11,9,15,8          22         .51     .7753
16,28,17,22        13         .16     .9243
16,11,9,14         26        2.49     .2875
21,24,13,3         17         .53     .7673
26,4,4,29          26       49.05     .0000
27,3,13,23         19         .45     .7979
20,8,19,12         15         .01     .9941
==================================================

Sequences ranked from the best to the worst.
========================================================
Seq_Name                   Mean_Phi   Num_Insignif
--------------------------------------------------------
XP_002407044.1                .0641             57
XP_002412522.1                .0610             63
XP_002412892.1                .0591             49
AAY66790.1                    .0558             72
XP_002404036.1                .0553             75
XP_002413206.1                .0553             65
XP_002415852.1                .0544             85
XP_002405515.1                .0541             73
XP_002405775.1                .0538             86
XP_002408316.1                .0523             79
XP_002405131.1                .0512             89
AAM93648.1                    .0508             77
XP_002400222.1                .0499             68
XP_002406145.1                .0499             80
XP_002412529.1                .0493             66
XP_002405027.1                .0475             73
XP_002412576.1                .0474             57
XP_002435571.1                .0474             97
XP_002399398.1                .0465             81
XP_002435922.1                .0461             71
XP_002408315.1                .0458             83
XP_002411269.1                .0453             74
XP_002408122.1                .0452             61
XP_002415713.1                .0452             67
XP_002412528.1                .0447             81
XP_002435213.1                .0446             73
XP_002408317.1                .0443             86
XP_002405072.1                .0431             83
XP_002409811.1                .0422             76
XP_002405301.1                .0417             66
XP_002415592.1                .0397             78
XP_002412117.1                .0389             81
========================================================
Num_Insignif conditional on c > 15.

Interpretation of results:
An sequence with a Mean_Phi value smaller than 0.04 may be taken as lacking
phylogenetic information based on computer simulation.
#####################
Steel��s method_group2
Test the presence of phylogenetic signal by the method of Steel et al. (1993)
with modifications.

Descriptive output:
========================================================================
SeqID Seq. Name                         A         C         G         T
------------------------------------------------------------------------
0     AAM93607.1                    .2879     .2424     .2626     .2071
1     AAY66511.1                    .3021     .2292     .2656     .2031
2     AAY66687.1                    .3598     .2275     .2381     .1746
3     AAY66615.1                    .2865     .2396     .2552     .2188
4     XP_002415452.1                .2804     .2381     .2646     .2169
5     AAY66618.1                    .2828     .2475     .2475     .2222
6     AAY66717.1                    .2879     .2727     .1970     .2424
7     AAM93609.1                    .2821     .2359     .2615     .2205
8     XP_002409436.1                .2903     .2258     .2527     .2312
9     AAY66714.1                    .2974     .2154     .2564     .2308
10    AAM93610.1                    .3333     .2513     .2103     .2051
11    AAY66656.1                    .2857     .2434     .2116     .2593
12    AAY66659.1                    .2935     .3134     .2388     .1542
13    AAY66720.1                    .3333     .2462     .2205     .2000
14    XP_002412433.1                .2947     .2609     .1981     .2464
15    AAM93612.1                    .2578     .2711     .2622     .2089
16    XP_002406871.1                .2353     .2549     .2353     .2745
17    AAM93604.1                    .2796     .2366     .2312     .2527
18    XP_002403122.1                .2396     .2604     .2500     .2500
19    XP_002436293.1                .2462     .2667     .2359     .2513
20    AAM93613.1                    .2632     .2500     .2325     .2544
21    XP_002434679.1                .3065     .2097     .2419     .2419
22    AAM93614.1                    .2877     .2466     .2100     .2557
23    AAY66673.1                    .2696     .2745     .2206     .2353
24    AAY66517.1                    .3105     .2192     .2466     .2237
25    XP_002406550.1                .2760     .2258     .2007     .2975
26    AAY66724.1                    .3422     .2311     .2267     .2000
27    AAY66815.1                    .2711     .2267     .2889     .2133
28    AAM93608.1                    .3226     .2097     .2634     .2043
29    AAY66787.1                    .3148     .2222     .2639     .1991
30    AAY66680.1                    .2793     .2477     .2342     .2387
31    XP_002407431.1                .3165     .2236     .1941     .2658
32    AAY66764.1                    .3503     .2542     .2034     .1921
33    AAM93606.1                    .2963     .2328     .2381     .2328
========================================================================

Test of the null model of no phylogenetic information
==================================================
Quartet             c          X2      Prob
--------------------------------------------------
1,27,2,33          18         .31     .8574
21,13,10,15        29       23.64     .0000
2,31,13,8          14         .93     .6269
19,2,14,2          18       33.40     .0000
20,19,6,12         28       22.76     .0000
17,31,8,0          31       27.79     .0000
0,6,15,19          35       34.46     .0000
7,8,10,7            2        3.99     .1361
32,3,28,20         40        9.92     .0070
2,16,28,10         35       16.68     .0002
4,31,32,3          37       72.27     .0000
17,21,15,2         19       17.77     .0001
17,3,30,7          23        7.81     .0201
25,23,14,3         41       25.67     .0000
0,14,29,33         19        3.34     .1881
2,10,13,2          17       33.57     .0000
31,18,15,33        32       14.72     .0006
12,8,23,16         37         .61     .7389
15,12,12,21        37       70.69     .0000
24,25,31,31        49       98.42     .0000
5,22,26,30         24        3.30     .1923
28,8,16,26         34       20.98     .0000
16,18,31,21        37       18.38     .0001
19,20,1,18         24       27.04     .0000
11,31,17,6         31        5.10     .0781
14,31,33,17        33       11.31     .0035
15,1,9,29          41       41.81     .0000
0,26,0,4           17       34.09     .0000
31,1,16,13         35        5.19     .0746
21,29,19,19        18       34.63     .0000
28,9,12,16         18       12.75     .0017
22,14,13,5         24       13.00     .0015
20,33,24,8         30       21.97     .0000
5,27,31,32         32        5.73     .0569
17,26,12,28        37       18.06     .0001
12,32,30,8         23        3.82     .1481
9,0,20,26          33       27.21     .0000
1,28,29,0          87      167.34     .0000
16,14,26,19        22        4.22     .1213
7,1,20,13          23        3.82     .1482
3,19,24,7          31        7.11     .0286
17,6,21,10         22       15.12     .0005
1,10,9,20          23        3.81     .1491
21,19,25,27        29       20.76     .0000
19,12,29,2         34        2.95     .2288
0,15,18,22         41        8.38     .0152
26,26,29,33        22       43.62     .0000
6,24,28,29         28       38.93     .0000
9,13,5,3           13       20.44     .0000
11,11,8,4          30       58.91     .0000
16,14,23,4         31        3.94     .1395
25,30,22,10        32        6.68     .0355
7,29,30,9          52       87.53     .0000
14,32,23,0         30        2.58     .2756
6,3,8,23           25        7.93     .0189
15,25,8,1          32       21.87     .0000
17,9,23,31         27        4.25     .1196
19,19,33,31        40       78.06     .0000
7,31,7,17          45       88.38     .0000
21,7,28,10         32       19.80     .0001
21,11,12,16        34       13.60     .0011
6,23,17,21         37        8.98     .0112
3,6,20,25          33        8.86     .0119
31,15,33,16        28       29.37     .0000
8,33,33,24         22       43.96     .0000
3,3,32,7           19       38.14     .0000
21,18,18,25        18       35.20     .0000
5,28,14,11         24        7.14     .0282
8,17,30,22         33        7.09     .0289
7,29,5,0           20        1.92     .3838
30,28,19,6         18       16.07     .0003
16,1,6,25          27       10.60     .0050
28,11,23,18        21        2.05     .3591
28,8,10,19         32       25.76     .0000
5,4,11,30          19       37.67     .0000
8,33,19,30         31       23.80     .0000
14,6,5,29          20         .63     .7305
13,27,26,24        28       22.71     .0000
0,26,28,1          61      109.48     .0000
2,28,2,9           14       27.32     .0000
24,1,15,14         44       21.54     .0000
23,10,8,17         28       22.26     .0000
7,13,7,33          24       47.64     .0000
27,0,14,19         32       15.19     .0005
20,4,28,5          35       59.11     .0000
22,27,18,9         39       14.81     .0006
28,28,0,11         77      151.94     .0000
20,4,24,23         31       16.94     .0002
9,32,32,12         40       79.59     .0000
19,18,29,19         5        9.98     .0068
5,6,30,0           18        5.26     .0722
25,5,6,29          31       15.08     .0005
5,5,19,17          42       83.56     .0000
30,3,20,7          35       22.76     .0000
26,27,27,3         12       23.60     .0000
31,6,11,16         28        3.12     .2103
32,27,28,13        47       41.70     .0000
13,8,12,9          33       58.48     .0000
15,8,32,0          14        2.29     .3182
33,23,32,10        22        1.84     .3990
18,1,0,0           10       20.12     .0000
0,0,3,1            10       20.01     .0000
8,13,28,12         23        3.10     .2127
0,10,2,7           20        6.12     .0469
3,13,25,19         33        3.20     .2022
1,23,31,4          26       12.18     .0023
16,12,3,1          19       10.97     .0041
12,31,31,14        72      139.30     .0000
3,18,28,22         39        9.45     .0089
31,27,7,11         34       25.87     .0000
22,16,26,6         39        6.58     .0373
24,24,2,12         73      143.32     .0000
6,17,12,32         24        7.17     .0277
14,5,21,23         30         .19     .9111
21,11,0,4          21        5.40     .0673
29,4,8,25          40       24.86     .0000
10,15,22,16        31       17.72     .0001
18,25,2,19         31       31.04     .0000
14,26,9,19         33        7.50     .0235
33,25,16,16        28       55.38     .0000
20,30,10,16        24        1.06     .5893
15,31,23,17        30       14.46     .0007
11,30,9,10         21        7.66     .0217
12,19,2,27         33        6.24     .0442
17,19,5,17         24       47.91     .0000
24,5,28,10         37       27.48     .0000
31,2,33,18         25       17.22     .0002
23,23,16,4         45       89.88     .0000
24,13,9,9          19       37.77     .0000
2,8,7,2            58      111.07     .0000
33,29,20,20        26       51.03     .0000
26,18,18,5         30       58.04     .0000
4,21,33,27         25        2.53     .2820
15,9,23,3          29       19.79     .0001
19,5,19,4          81      159.32     .0000
26,26,7,27         15       28.96     .0000
32,25,30,11        26       18.52     .0001
4,16,14,32         29        7.96     .0187
33,1,20,1          15       29.57     .0000
0,11,28,10         29        6.45     .0397
20,15,28,12        23        7.89     .0194
19,13,26,15        26        3.90     .1426
26,28,23,13        43       18.82     .0001
3,11,29,2          24        1.09     .5801
25,25,28,23        82      158.90     .0000
18,28,14,22        24        1.75     .4175
25,5,33,21         23        2.13     .3447
32,7,3,27          15        2.89     .2355
10,28,10,8         11       21.56     .0000
0,28,8,29          55      109.29     .0000
31,29,33,12        30        2.52     .2843
21,21,18,14        25       49.19     .0000
16,6,26,11         28       12.49     .0019
8,21,13,24         23        2.19     .3349
22,1,13,15         48       24.26     .0000
17,16,16,5         32       62.87     .0000
22,17,2,15         43        9.42     .0090
23,27,8,32         25       13.84     .0010
16,0,4,1           13       15.23     .0005
7,31,14,14         23       46.02     .0000
18,27,10,12        29        8.00     .0183
4,4,16,22          32       62.77     .0000
6,14,15,17         25       14.24     .0008
20,13,5,31         26        5.06     .0796
2,9,27,2           19       36.32     .0000
17,22,32,5         25         .07     .9654
27,3,26,16         43       44.60     .0000
26,17,23,19        25       13.72     .0010
12,14,5,26         20        6.16     .0459
2,21,28,1          31       23.28     .0000
22,4,28,28         38       74.77     .0000
4,7,9,20           11        5.09     .0783
31,31,5,1         119      229.08     .0000
11,21,17,2         32       22.08     .0000
10,29,19,24        32        7.70     .0213
8,23,15,14         31        3.14     .2085
12,27,32,21        29        8.45     .0146
1,13,21,12         21        2.40     .3009
18,31,7,16         29       10.94     .0042
0,10,33,25         18         .99     .6082
21,8,27,16         24        2.25     .3254
4,0,3,7            23       46.02     .0000
13,4,6,25          24         .23     .8905
17,24,30,17        46       91.88     .0000
31,25,11,30        45       11.06     .0040
30,24,0,6          31       45.73     .0000
7,20,7,15          59      117.66     .0000
4,29,14,30         35       30.63     .0000
21,0,12,12         25       46.94     .0000
26,2,28,3          50       84.11     .0000
16,22,8,22         50       99.85     .0000
16,30,5,12         38        2.38     .3042
15,0,32,22         38       12.76     .0017
18,29,5,0          29       33.69     .0000
2,30,17,26         31       24.08     .0000
14,7,27,19         30       12.68     .0018
10,33,16,26        35       27.29     .0000
6,4,30,8           22        4.60     .1004
33,7,15,14         16        9.89     .0071
2,16,14,16         51       96.77     .0000
12,13,17,32        25        4.22     .1214
31,5,6,13          16        3.17     .2049
18,22,26,16        41       52.73     .0000
26,21,8,10         29       14.51     .0007
1,32,29,23         27        8.87     .0119
8,15,14,7          26       51.94     .0000
9,20,14,3          20        7.78     .0204
5,26,27,14         48       63.43     .0000
1,22,21,26         38        8.65     .0132
30,27,8,28         26        2.35     .3093
1,20,21,21         37       73.90     .0000
2,12,30,20         38       12.10     .0024
9,24,4,5           14       17.17     .0002
30,10,20,18        28         .46     .7963
27,19,28,24        28        3.49     .1750
22,1,17,25         35       38.14     .0000
32,20,33,5         22        2.91     .2333
14,5,19,31         43        6.76     .0340
31,19,26,8         26         .27     .8736
9,25,31,1          43       51.49     .0000
14,1,33,8          17        4.39     .1113
0,32,19,25         27        3.87     .1442
32,32,12,11        33       65.79     .0000
17,20,22,31        29        6.17     .0457
14,0,7,5           13         .16     .9231
12,16,7,4          24        5.39     .0677
22,10,27,12        42       20.68     .0000
8,0,16,3           15        1.61     .4473
29,24,0,31         25        6.19     .0452
16,25,15,12        26        7.86     .0196
3,16,20,31         32        9.64     .0081
20,23,14,18        29       13.32     .0013
31,22,33,27        31       16.15     .0003
21,1,14,0          28       38.97     .0000
21,20,15,33        20        6.54     .0379
30,16,25,12        29        4.08     .1300
0,18,31,9          29       24.01     .0000
9,30,16,30         43       86.60     .0000
24,33,9,19         27       14.15     .0008
27,20,32,2         36       13.82     .0010
27,10,31,4         27       11.05     .0040
5,3,10,3            8       15.98     .0003
7,7,10,4           20       40.03     .0000
5,14,28,11         24        7.14     .0282
8,8,11,10          24       47.68     .0000
9,23,25,31         41       15.02     .0005
5,6,33,9           13        1.06     .5874
2,21,14,3          30        6.19     .0453
17,26,24,4         28        6.38     .0412
28,33,0,31         39       38.16     .0000
28,33,1,30         40       31.80     .0000
31,3,32,19         26         .88     .6431
1,22,32,2          29       19.82     .0000
11,15,15,31        65      123.76     .0000
28,31,14,3         35        6.22     .0446
10,1,32,5          13        1.99     .3696
15,27,1,29         22       38.41     .0000
18,32,24,0         22        3.80     .1498
31,21,11,9         29       26.24     .0000
2,28,7,18          28       22.37     .0000
24,17,12,19        23         .55     .7590
14,15,24,16        22       13.52     .0012
6,32,8,1           23        8.19     .0167
12,4,24,24         69      136.07     .0000
0,7,17,13          17        7.17     .0277
8,9,19,30          35       33.77     .0000
30,33,28,9         42       43.25     .0000
18,29,26,29        12       24.15     .0000
26,22,10,28        32        4.67     .0969
15,32,23,3         29        3.28     .1944
19,1,2,4           12        1.87     .3923
7,5,30,12          21       14.06     .0009
21,26,27,23        36       32.52     .0000
26,8,25,4          39       22.88     .0000
2,26,6,33          15        5.27     .0719
8,16,28,33         35       27.19     .0000
18,27,12,31        20        3.16     .2059
9,7,19,10          13       12.20     .0022
15,0,20,14         31       27.37     .0000
24,15,20,21        22        1.11     .5751
22,8,19,27         44       11.35     .0034
4,5,12,7            9        8.04     .0179
32,27,1,12         21        1.29     .5234
2,33,17,16         36       21.15     .0000
15,27,8,28         15        9.96     .0069
28,19,16,21        24        8.45     .0146
6,19,16,32         34       14.03     .0009
28,7,1,0           15       11.23     .0036
19,14,16,27        19        8.30     .0158
4,9,20,23          22       15.31     .0005
30,30,2,17         59      118.41     .0000
30,21,32,30        65      129.11     .0000
31,12,20,22        30         .84     .6562
0,9,20,21          37       34.39     .0000
6,20,11,24         31        4.68     .0965
13,27,10,2         19         .42     .8088
24,3,5,22          83      154.05     .0000
24,29,21,2         32       15.27     .0005
11,26,32,14        27        2.53     .2817
23,24,12,24        36       69.99     .0000
11,11,1,11          0    9,999.00    1.0000
25,20,2,27         26        2.10     .3491
30,26,29,26        27       53.49     .0000
12,16,21,10        32       14.22     .0008
17,1,10,15         33       39.19     .0000
27,8,20,31         27        3.61     .1642
22,8,9,4           25        8.27     .0160
11,17,29,17        28       56.26     .0000
4,14,9,33          12         .50     .7788
30,29,2,24         25        3.55     .1692
23,33,23,4         60      118.33     .0000
21,16,3,9          29       32.01     .0000
13,0,18,6          18        3.16     .2058
9,23,21,25         34       31.89     .0000
8,2,26,23          36       41.13     .0000
24,10,20,27        24        5.27     .0718
23,16,31,20        28       14.95     .0006
14,10,24,29        37       22.52     .0000
32,31,16,29        21        3.75     .1537
4,5,30,17          25       38.48     .0000
24,28,17,31        28        1.26     .5329
2,15,31,3          28       15.31     .0005
19,2,1,3           13        2.75     .2523
25,13,25,4        132      250.82     .0000
14,9,22,6          19         .75     .6869
7,7,5,27           21       42.12     .0000
4,13,31,33         16        2.34     .3105
23,24,6,18         28       19.33     .0001
32,9,31,22         30         .77     .6821
2,28,20,17         31        1.58     .4549
33,33,26,13        28       55.13     .0000
11,1,16,33         19        5.57     .0618
25,18,4,27         29        8.83     .0121
5,30,21,1          24       18.97     .0001
21,7,20,16         23        4.41     .1101
10,17,4,30         21        3.69     .1577
15,3,13,14         19        8.11     .0173
6,4,29,16          25       11.60     .0030
30,21,21,21         0    9,999.00    1.0000
14,18,31,32        40        5.04     .0806
1,3,0,17           13        9.32     .0094
5,20,6,4           24       36.28     .0000
28,4,8,15          31       31.78     .0000
27,26,29,3         16         .93     .6271
22,3,19,9          29        8.32     .0156
11,20,27,19        32        1.96     .3760
25,26,7,27         34       24.86     .0000
29,5,7,17          32       21.61     .0000
25,25,31,9         55      108.45     .0000
5,21,2,20          38       24.22     .0000
6,31,16,29         21        1.13     .5672
5,27,18,23         28        3.85     .1457
32,1,5,8           14        1.01     .6039
13,17,21,10        25       23.86     .0000
31,6,8,0           15        4.69     .0958
19,5,19,8          54      106.19     .0000
8,7,19,6           30       43.03     .0000
1,9,13,33          13         .60     .7404
1,13,32,27         23        1.23     .5415
8,30,12,5          18       17.32     .0002
26,25,25,11        92      179.40     .0000
10,6,16,7          17        8.86     .0119
27,22,11,6         29       27.53     .0000
16,29,4,22         36        5.34     .0692
32,11,19,8         23        2.79     .2472
23,26,10,27        41       46.47     .0000
28,10,11,9         26        5.12     .0771
32,10,14,4         31       27.40     .0000
16,32,2,21         38        2.76     .2521
32,29,17,27        43       53.23     .0000
29,32,5,15         28       22.07     .0000
17,18,0,9          29       36.05     .0000
9,28,20,16         29         .40     .8189
2,15,0,19          38       48.35     .0000
32,15,9,11         20        3.68     .1592
7,10,31,1          20        2.02     .3636
17,15,24,2         43       10.29     .0058
8,29,30,22         22        6.69     .0353
14,30,13,26        44       47.69     .0000
17,16,13,21        17         .49     .7838
21,18,9,31         32        2.75     .2526
0,20,20,29         28       54.52     .0000
28,20,15,33        22        4.32     .1152
32,7,33,16         17        9.24     .0099
9,1,12,26          24       15.48     .0004
3,14,26,9          19        5.09     .0786
32,7,22,8          29       51.66     .0000
14,31,15,9         44       14.83     .0006
13,7,10,21         23        4.50     .1052
16,14,9,6          19         .09     .9554
29,18,16,8         21        9.92     .0070
1,9,27,32          20       12.71     .0017
5,17,23,25         29       36.73     .0000
14,29,9,6          19        1.34     .5113
28,24,20,28        30       59.18     .0000
5,6,10,24          18        4.39     .1114
33,22,11,21        22        9.44     .0089
12,10,6,2          21       13.71     .0011
15,2,1,5           15        2.70     .2592
13,27,16,33        26       11.79     .0028
19,20,11,0         40       35.40     .0000
3,15,20,31         32       17.99     .0001
16,6,31,20         25        3.74     .1538
20,18,4,16         28        1.31     .5196
28,20,0,31         41       10.22     .0060
19,14,15,1         29       27.49     .0000
0,32,26,27         51       86.29     .0000
30,2,8,4           15         .40     .8186
31,4,32,20         34        7.48     .0237
2,16,30,0          36       27.77     .0000
10,14,9,20         29        9.01     .0110
22,9,3,4           20       39.89     .0000
10,30,33,18        27       27.70     .0000
0,5,10,22          23        2.65     .2658
32,32,12,4         38       74.33     .0000
17,11,7,31         25       24.65     .0000
21,29,7,18         27        8.35     .0154
6,7,10,0           23        5.96     .0509
23,5,9,27          31       36.02     .0000
9,22,11,6          16        2.36     .3071
28,9,31,18         25        6.14     .0465
19,24,27,13        34       12.51     .0019
21,30,15,8         38       15.09     .0005
3,31,17,29         24        1.08     .5816
3,19,25,29         31        5.36     .0687
14,31,33,14        19       37.86     .0000
2,7,21,10          28        8.11     .0173
10,0,0,5           12       23.93     .0000
28,17,16,32        14        5.69     .0583
6,14,6,29          20       39.85     .0000
18,17,24,4         27        1.48     .4760
19,2,12,17         25        7.30     .0260
24,2,7,20          30       15.04     .0005
21,31,3,26         23        2.40     .3011
28,12,31,3         41       16.61     .0002
23,18,10,20        24       18.39     .0001
23,15,10,27        26        2.05     .3592
25,17,20,17        23       46.01     .0000
0,21,25,28         28        8.09     .0175
28,2,29,12         45       72.10     .0000
30,3,10,27         44       42.29     .0000
25,16,27,21        27       24.99     .0000
12,13,30,7         28        8.73     .0127
11,19,11,1         22       43.82     .0000
27,27,1,3          97      192.72     .0000
4,11,5,32          31       44.97     .0000
16,33,9,13         18        6.51     .0385
27,7,7,0           19       38.00     .0000
2,16,21,16         44       82.01     .0000
22,29,8,17         31        1.91     .3848
4,1,4,24           20       39.85     .0000
4,13,9,33          15         .41     .8151
20,12,12,31        32       58.69     .0000
10,3,0,22          22        4.74     .0934
12,13,31,28        36       31.30     .0000
13,27,18,31        22        2.26     .3227
20,32,29,23        27        4.83     .0893
9,12,20,31         37        1.53     .4643
16,5,11,20         43       32.48     .0000
33,10,9,0          11         .74     .6905
16,32,32,8         30       56.45     .0000
4,5,13,5            2        4.01     .1347
1,21,11,6          21         .33     .8498
16,2,0,22          34       17.21     .0002
31,11,23,14        36       15.58     .0004
18,8,0,14          20        2.75     .2533
28,15,5,31         30        7.61     .0223
27,17,17,20        28       56.00     .0000
29,10,14,5         22        6.86     .0324
17,24,12,1         28       10.56     .0051
32,16,7,16         48       91.53     .0000
0,10,26,25         31       31.87     .0000
15,13,24,24        41       81.93     .0000
10,28,21,18        21        5.94     .0513
21,26,7,23         31       11.26     .0036
17,12,3,10         18        1.09     .5810
4,8,15,21          26       26.74     .0000
13,4,5,26          13       19.95     .0000
15,24,5,25         27       10.65     .0049
29,28,0,25         30       42.87     .0000
19,30,22,21        38       24.68     .0000
17,12,20,26        31        9.16     .0102
8,29,7,32          25       38.50     .0000
33,4,8,23          14         .99     .6094
23,17,23,25        13       25.62     .0000
21,21,30,31        57      113.66     .0000
0,3,29,0           18       36.02     .0000
32,30,28,4         31       16.24     .0003
23,21,3,6          25        5.91     .0520
1,5,4,24           20       19.51     .0001
2,17,26,25         27        4.50     .1056
5,2,2,8            16       30.67     .0000
33,31,26,17        20        2.79     .2481
6,16,24,33         21        5.56     .0619
0,14,32,10         36       32.39     .0000
6,27,15,15         22       44.30     .0000
7,13,25,14         34        7.50     .0235
27,15,10,28        17       10.59     .0050
19,16,20,2         24         .67     .7146
31,16,25,17        40       35.49     .0000
12,8,13,32         20        4.97     .0835
31,1,27,18         25        5.54     .0626
28,17,4,23         25        8.85     .0120
15,27,32,9         32       17.62     .0001
19,32,9,11         23        4.38     .1117
25,18,12,23        36       25.66     .0000
2,20,9,33          15        1.54     .4620
5,22,13,0          23        1.61     .4469
9,8,6,4            22       12.62     .0018
26,17,11,3         27        6.13     .0466
30,3,0,5           13       15.90     .0004
23,6,19,3          25        5.10     .0781
4,3,9,0            23       46.05     .0000
24,25,13,28        32        9.97     .0069
1,20,17,18         31        1.05     .5919
28,28,8,9         101      200.21     .0000
3,24,28,0          37       33.47     .0000
20,8,14,6          17        3.19     .2025
21,32,9,25         21        2.55     .2798
26,8,14,16         32       13.12     .0014
11,20,15,14        40       34.61     .0000
22,10,19,25        41       16.73     .0002
30,9,32,24         32       15.25     .0005
28,11,13,29        52       96.80     .0000
9,15,32,24         34       20.36     .0000
12,15,7,11         21        5.19     .0745
13,31,18,17        27        1.88     .3901
21,9,22,31         30        1.42     .4925
19,8,14,21         28        5.37     .0682
16,17,1,0          38       52.92     .0000
33,14,8,19         17       14.05     .0009
0,15,0,10          11       22.13     .0000
5,7,7,7             0    9,999.00    1.0000
32,15,31,3         29        3.42     .1806
21,24,17,16        22         .69     .7091
4,17,15,32         26       13.48     .0012
8,28,30,23         34        4.77     .0921
2,21,33,4          16        1.63     .4419
24,28,2,4          38       36.16     .0000
11,14,8,3          23        7.70     .0213
7,27,9,18          40       48.59     .0000
9,18,22,32         24        1.63     .4432
25,5,28,22         34        9.53     .0085
8,9,31,4           19       14.15     .0008
26,3,16,19         25       11.28     .0035
11,33,19,22        24       12.01     .0025
18,8,1,14          18        3.88     .1437
24,18,9,26         37       11.09     .0039
27,33,28,26        20       16.02     .0003
7,33,20,16         34       45.44     .0000
5,0,5,3             1        2.00     .3683
28,28,9,33         78      154.59     .0000
18,30,29,12        24       13.14     .0014
6,27,30,2          35       53.44     .0000
29,16,29,17        46       88.07     .0000
0,3,8,30           15        2.79     .2481
12,18,16,30        30       17.60     .0002
23,1,30,7          27       24.45     .0000
8,2,3,27           17         .46     .7941
27,16,22,0         39       13.48     .0012
33,31,23,2         19       10.41     .0055
17,14,6,32         23        1.12     .5711
2,10,4,13          22        2.84     .2420
4,13,10,33         21        3.26     .1964
10,8,30,31         39       72.41     .0000
21,0,23,22         36       28.70     .0000
13,3,13,29         23       45.39     .0000
3,16,7,26          37       20.25     .0000
16,0,21,24         29        4.38     .1116
8,2,18,28          24       19.07     .0001
19,17,19,3         20       39.57     .0000
0,22,21,19         25        7.48     .0238
33,30,25,32        28        7.17     .0277
30,5,5,11          27       53.69     .0000
2,30,21,8          25       13.77     .0010
19,3,2,27          32       28.48     .0000
16,31,10,12        29        3.51     .1726
10,2,5,7           18        8.45     .0146
25,28,27,22        38       33.65     .0000
19,7,11,5          19        6.45     .0397
29,9,22,32         31        6.72     .0347
15,27,14,27        36       70.68     .0000
21,7,17,0          40       32.23     .0000
5,22,15,20         29        4.62     .0993
11,15,13,0         27         .21     .9019
19,23,5,22         40       39.38     .0000
1,4,16,4           22       44.46     .0000
23,11,21,11        21       42.16     .0000
10,5,11,0          19        1.64     .4404
5,7,24,20          34       12.48     .0020
17,30,22,6         36        9.56     .0084
25,14,15,25        68      131.99     .0000
16,13,19,23        33       13.27     .0013
31,6,24,23         26        3.30     .1919
29,3,8,18          32       18.61     .0001
8,10,22,19         32       21.14     .0000
25,11,13,3         22        1.30     .5219
31,22,3,8          22        8.78     .0124
3,22,24,27         20       15.51     .0004
9,22,8,24          79      140.53     .0000
10,16,15,16        12       23.24     .0000
11,30,0,27         42       57.53     .0000
19,20,27,30        22        7.10     .0287
7,13,18,14         19        1.28     .5270
19,19,17,10        24       47.13     .0000
22,14,27,8         35       14.09     .0009
28,10,13,30        39       37.14     .0000
21,23,0,3          25        7.28     .0262
8,18,24,11         29       11.04     .0040
22,1,5,19          27       11.29     .0035
21,12,26,8         26        5.81     .0547
15,30,15,15         0    9,999.00    1.0000
7,21,12,21         44       85.74     .0000
10,26,32,5         21        3.70     .1576
2,21,11,17         32       22.08     .0000
24,24,30,13        38       75.98     .0000
22,11,0,12         15        3.37     .1852
28,31,10,18        20        1.65     .4387
14,6,27,20         31       26.38     .0000
29,2,19,4          26       22.59     .0000
1,11,18,2          15        1.08     .5820
24,0,23,17         27       25.22     .0000
8,13,5,21          20         .10     .9500
15,3,0,4           20       39.98     .0000
0,22,0,18          28       55.16     .0000
25,28,23,6         21        5.50     .0640
11,28,19,0         31       18.91     .0001
12,8,0,1           10        2.62     .2693
17,15,26,25        19       22.98     .0000
28,14,6,28         57      107.99     .0000
25,12,18,11        33        6.74     .0343
25,3,19,28         29        5.47     .0649
23,8,12,31         27        2.85     .2408
10,1,12,2          12        4.46     .1076
27,3,25,17         24        4.99     .0824
30,21,33,23        29        7.58     .0226
33,26,22,20        24        4.07     .1306
19,9,20,22         23        3.68     .1589
0,13,5,22          23        1.61     .4469
15,33,24,2         44       42.54     .0000
2,32,24,18         25        2.29     .3181
13,29,19,24        28       12.32     .0021
7,27,32,4          14        1.92     .3824
10,19,20,21        22        3.42     .1809
29,1,30,24         22        6.14     .0465
27,28,3,17         34       22.65     .0000
14,6,21,19         27       13.44     .0012
19,1,20,10         38       26.87     .0000
19,17,25,14        40       13.33     .0013
33,18,13,22        28        8.93     .0115
33,22,29,30        24        4.84     .0888
18,10,1,12         28        4.31     .1161
20,2,4,4           19       38.45     .0000
14,14,28,31        37       73.43     .0000
13,19,21,6         31       36.05     .0000
31,18,12,5         36         .14     .9341
21,24,2,20         34        7.07     .0292
31,11,1,14         35       26.38     .0000
17,16,4,28         27        2.96     .2275
17,4,14,14         52      102.47     .0000
19,22,33,28        30        2.73     .2548
13,10,31,15        28        8.01     .0182
11,9,28,16         37       14.65     .0007
15,26,6,3          34       21.68     .0000
21,11,13,3         21        4.58     .1014
4,20,22,19         29        7.71     .0212
6,2,14,33          13       10.91     .0043
2,12,32,12         30       56.98     .0000
6,17,5,29          24        9.29     .0096
20,25,19,20        30       60.28     .0000
22,5,29,16         32        1.82     .4019
1,1,7,22           20       39.67     .0000
33,5,11,32         19        9.60     .0082
17,18,12,20        16        1.61     .4462
16,5,12,12         28       52.42     .0000
6,7,26,23          29       24.18     .0000
29,17,9,10         31       27.57     .0000
31,1,31,30         68      132.27     .0000
25,31,13,8         39       36.38     .0000
21,19,21,13        27       53.94     .0000
2,33,19,6          16        1.58     .4527
0,16,13,1          23       18.27     .0001
24,19,22,0         55       58.35     .0000
25,0,0,32          17       33.74     .0000
33,12,0,4          15        2.75     .2529
9,15,4,30          41       54.55     .0000
0,14,3,27          23        2.75     .2531
4,23,17,28         25        8.85     .0120
10,19,25,28        23        1.86     .3952
16,24,27,15        24       36.30     .0000
12,2,31,33         21       15.39     .0005
21,1,29,23         30       11.56     .0031
33,29,1,12         16       12.89     .0016
19,10,11,3         20        6.34     .0419
29,12,20,5         37       13.93     .0009
13,23,3,16         35        2.56     .2781
4,24,17,32         22         .10     .9529
28,16,28,12        42       82.08     .0000
27,14,27,9         63      123.49     .0000
26,19,16,13        25        3.41     .1821
8,28,33,3          18        3.00     .2232
25,28,24,1         19       11.53     .0031
24,20,18,13        22        6.75     .0342
13,27,17,30        33       30.78     .0000
31,6,18,18         28       54.22     .0000
0,3,20,9           15        1.20     .5479
14,15,0,31         46       13.58     .0011
2,29,33,22         34       25.55     .0000
5,0,17,10          13         .15     .9270
22,11,14,10        19        2.03     .3627
33,29,21,16        25        3.54     .1706
33,12,31,20        31         .06     .9721
3,26,16,22         42       10.51     .0052
30,28,9,24         30        1.36     .5054
22,30,5,33         33       30.62     .0000
15,7,19,32         34       21.51     .0000
6,6,9,2            26       50.21     .0000
8,3,20,12          25       11.83     .0027
1,32,17,17         37       72.63     .0000
2,20,15,4          49       64.80     .0000
2,8,33,10          21        2.07     .3545
13,32,0,8          20        1.17     .5585
31,19,31,15       104      197.47     .0000
26,31,12,28        41       12.27     .0022
23,5,32,12         25         .31     .8562
13,13,13,25         0    9,999.00    1.0000
11,21,27,15        31       11.27     .0036
21,28,9,0          30       39.19     .0000
7,13,24,18         27       14.18     .0008
14,25,31,13        38       25.74     .0000
20,7,31,13         27        6.11     .0470
33,8,18,29         32       22.14     .0000
2,23,5,9           15         .43     .8083
0,17,0,1            2        4.01     .1349
8,24,7,13          20       34.05     .0000
16,11,19,26        28        9.44     .0089
32,0,11,12         24        5.08     .0788
30,17,8,23         30         .62     .7341
2,22,29,27         28       23.17     .0000
32,16,8,17         31       11.21     .0037
26,19,20,27        40       51.62     .0000
1,25,18,24         37       30.03     .0000
5,32,12,10         19        5.52     .0634
19,12,16,33        30       15.18     .0005
24,29,17,28        25       19.51     .0001
23,17,2,22         36       36.09     .0000
27,22,13,26        40       25.79     .0000
21,30,21,12        44       85.86     .0000
6,19,30,33         24        7.74     .0209
11,12,7,11         19       37.02     .0000
18,4,30,9          31       11.49     .0032
27,8,5,3           18       16.32     .0003
30,24,28,33        39        1.91     .3853
24,1,20,28         32        5.65     .0593
5,33,4,9           16       26.29     .0000
31,27,29,30        30       32.84     .0000
24,16,24,28        32       64.83     .0000
28,21,4,14         26        1.52     .4671
25,2,17,11         32        7.44     .0242
2,7,26,24          37       38.58     .0000
29,13,1,27         55       87.10     .0000
30,12,32,24        42       13.72     .0010
19,15,26,11        29        5.20     .0744
23,14,3,23         48       96.03     .0000
25,3,23,14         41       25.67     .0000
14,28,15,17        19        6.47     .0393
6,17,28,15         22        1.69     .4290
10,20,15,11        41       40.55     .0000
2,21,25,13         24        7.11     .0286
5,26,10,30         46       38.76     .0000
14,27,32,1         29        4.89     .0868
29,3,17,9          31       20.43     .0000
24,6,17,25         34       28.78     .0000
1,9,12,5           10         .19     .9080
10,7,18,24         36       22.47     .0000
14,21,12,16        29       28.04     .0000
30,8,20,24         20         .67     .7158
11,19,27,29        34       49.98     .0000
4,28,11,13         22        1.22     .5425
11,2,7,4           13        7.52     .0233
0,17,28,28         50       98.68     .0000
19,7,33,28         30       34.51     .0000
15,0,9,5           17         .12     .9408
9,21,22,24         50       62.74     .0000
26,33,10,29        63       82.72     .0000
14,0,20,5          24        6.83     .0329
3,11,19,13         21        2.00     .3673
1,22,14,29         34       13.16     .0014
1,29,10,25         34       29.12     .0000
30,32,17,4         26         .53     .7658
3,23,23,26         31       60.84     .0000
27,28,17,18        38       39.77     .0000
2,22,15,27         27         .00     .9992
8,12,29,10         26       15.21     .0005
25,3,11,4          25       48.42     .0000
30,3,8,31          34       56.12     .0000
8,2,19,17          32       32.09     .0000
33,25,2,18         23       13.46     .0012
20,32,15,21        36       20.57     .0000
31,20,2,17         25        6.12     .0468
7,1,25,21          32        7.43     .0244
26,31,25,29        50       54.63     .0000
15,29,8,20         20        3.65     .1613
25,24,28,31        48       15.49     .0004
33,28,10,4         27         .22     .8949
22,31,28,20        27        8.14     .0171
12,22,7,24         61       60.13     .0000
17,4,17,4         102      201.41     .0000
21,31,28,10        25        2.34     .3105
30,33,14,11        21        3.71     .1567
22,15,0,28         32         .45     .7977
18,25,12,11        33        6.74     .0343
22,0,5,22          93      182.47     .0000
31,23,31,29        95      186.13     .0000
28,19,21,3         22        3.52     .1718
16,25,32,32        44       80.44     .0000
24,2,11,31         26       19.03     .0001
16,28,0,9          32       30.77     .0000
24,21,8,30         38       11.80     .0027
6,17,0,23          23        8.55     .0139
24,10,25,4         39       46.41     .0000
20,13,18,28        24        2.89     .2357
13,15,11,27        36       31.16     .0000
26,24,19,17        32       17.46     .0002
28,8,32,17         30        7.98     .0185
16,24,23,6         36       24.60     .0000
3,5,21,25          21       25.59     .0000
20,8,30,19         27        1.54     .4639
18,19,27,19         7       13.93     .0009
21,10,28,2         34       15.43     .0004
14,3,1,29          21        8.97     .0113
9,11,17,10         23        5.48     .0645
15,9,11,1          15        2.74     .2535
26,31,21,20        38        4.91     .0861
6,29,26,16         37       31.88     .0000
22,10,6,15         37       29.91     .0000
18,18,31,33        41       79.53     .0000
31,22,32,3         26        2.30     .3160
13,10,11,9         20        3.74     .1542
29,29,32,31        67      131.21     .0000
32,30,4,21         29         .50     .7802
10,26,32,2         27        6.97     .0307
12,16,13,4         28        5.28     .0715
9,30,1,30          91      180.08     .0000
4,1,27,15          42       47.24     .0000
13,27,1,14         15        2.63     .2682
22,27,31,4         23        9.89     .0071
16,20,0,28         24         .19     .9112
24,31,33,7         29       17.76     .0001
31,17,28,4         26        5.79     .0553
1,28,4,23          34       32.96     .0000
12,11,21,15        29        7.70     .0213
23,27,2,32         25       12.68     .0018
31,32,8,19         29        1.02     .5997
21,14,15,14        68      134.55     .0000
0,27,30,21         34       25.32     .0000
6,4,19,30          24        3.32     .1904
20,14,15,10        34       12.03     .0024
22,22,21,7         59      116.48     .0000
27,30,2,20         21        3.57     .1674
22,21,12,19        29        7.61     .0222
14,15,26,4         33       14.03     .0009
24,31,19,6         22        1.17     .5582
12,27,24,26        20       11.20     .0037
25,9,18,23         28       19.22     .0001
6,27,30,4          32       47.68     .0000
20,26,18,24        24       21.62     .0000
18,30,19,30       102      202.14     .0000
14,10,13,10        35       70.15     .0000
28,18,25,19        30       53.73     .0000
11,3,32,15         21        3.62     .1641
16,28,22,29        20       38.10     .0000
28,6,18,21         21        2.16     .3403
20,31,13,3         26        4.83     .0893
8,32,18,8          29       58.83     .0000
16,18,8,29         21        9.92     .0070
13,21,27,6         21       10.29     .0058
0,17,10,16         32       36.56     .0000
30,24,7,8          49       92.24     .0000
7,6,29,13          25         .33     .8462
27,20,8,24         26        5.14     .0766
26,2,2,26         126      250.54     .0000
2,32,8,28          30       15.67     .0004
17,5,9,2           14         .13     .9378
33,11,7,8          24       47.74     .0000
30,21,21,11        43       85.08     .0000
27,19,2,21         24        6.54     .0380
16,5,17,30         15        5.18     .0749
3,10,9,0           15         .40     .8192
19,17,3,24         26        2.06     .3576
13,20,12,16        38       41.65     .0000
18,1,27,0          35       53.23     .0000
20,8,10,18         42       46.17     .0000
12,7,29,24         40       21.72     .0000
15,14,3,19         22       19.11     .0001
7,0,24,30          40       43.76     .0000
4,3,11,18          18       35.66     .0000
32,18,20,13        37       17.78     .0001
23,21,17,9         31        9.04     .0109
15,15,0,7          80      158.54     .0000
21,4,24,2          23        4.27     .1181
11,17,6,3          24         .27     .8753
8,2,1,6            15         .00     .9996
11,1,22,32         17        5.90     .0523
9,26,1,11          14        1.86     .3954
26,14,25,13        40       10.01     .0067
11,28,12,6         31        8.79     .0123
6,22,0,8           19        6.63     .0364
16,25,4,29         29        3.18     .2041
25,27,24,2         19        1.64     .4404
20,10,16,15        28       10.82     .0045
23,17,17,19        18       35.72     .0000
32,2,2,14          38       74.30     .0000
33,16,24,6         21        5.56     .0619
25,0,19,10         29       26.89     .0000
22,33,33,20        41       81.49     .0000
20,31,6,33         27        2.05     .3590
15,14,22,4         45       10.45     .0054
31,29,4,13         24        9.99     .0068
7,24,13,10         19        7.03     .0297
19,27,2,28         29       42.33     .0000
15,32,22,12        44       16.67     .0002
11,32,27,20        36       24.28     .0000
25,22,2,28         32       13.84     .0010
11,14,19,15        34       35.96     .0000
14,19,4,27         28        5.33     .0697
20,20,20,2          0    9,999.00    1.0000
28,32,17,22        25        1.59     .4508
18,25,24,20        28       34.41     .0000
3,4,23,15          40       79.48     .0000
16,13,24,5         32        3.94     .1395
12,0,15,15         65      130.03     .0000
4,33,30,9          13        1.98     .3708
16,20,9,21         25        5.18     .0751
2,7,19,17          34       27.79     .0000
15,16,32,6         33       58.55     .0000
9,22,22,25         24       48.24     .0000
28,10,0,31         39       56.51     .0000
21,5,31,33         24       16.57     .0003
14,9,9,0           27       53.85     .0000
13,15,28,17        29        1.31     .5207
20,25,10,5         35       10.95     .0042
24,18,24,24         0    9,999.00    1.0000
31,19,31,13        89      176.28     .0000
5,11,17,11         17       33.83     .0000
19,25,26,13        34        2.07     .3545
5,0,4,3            12       24.01     .0000
28,26,23,0         35       16.21     .0003
17,19,1,6          26       20.04     .0000
23,10,11,31        29        8.77     .0125
33,12,22,25        40       30.10     .0000
7,18,20,28         24         .72     .6965
21,19,33,12        31       12.38     .0020
6,25,4,10          21        1.90     .3877
16,24,33,19        32       11.53     .0031
16,26,29,1         43       44.24     .0000
30,4,6,11          19         .75     .6861
20,19,18,14        18       20.14     .0000
7,14,2,21          23        2.70     .2588
7,22,2,1           21        5.83     .0543
1,5,24,29          41       36.89     .0000
21,19,7,9          43       64.53     .0000
33,3,4,12          20       40.18     .0000
9,18,32,19         30       41.67     .0000
33,30,30,33       127      253.24     .0000
9,27,1,6           19        3.34     .1883
29,18,20,13        30        2.30     .3171
27,5,18,18         33       65.05     .0000
29,28,11,30        38       29.19     .0000
26,18,6,25         30        3.22     .2000
3,30,7,20          35       22.76     .0000
5,13,3,5            2        4.00     .1354
4,23,29,4          51      102.68     .0000
20,10,1,26         32       22.99     .0000
10,16,31,2         33       16.42     .0003
31,13,5,29         26       10.44     .0054
15,14,18,15        36       71.33     .0000
18,30,8,11         32       12.99     .0015
8,31,31,8         163      316.89     .0000
33,19,15,11        31       39.77     .0000
25,8,24,29         21        3.39     .1833
17,11,23,24        33       40.68     .0000
33,1,23,23         64      125.55     .0000
15,20,1,18         37        1.78     .4113
7,22,33,20         31       23.03     .0000
27,31,17,17        34       69.04     .0000
27,31,30,11        29       16.34     .0003
24,12,6,21         26        6.56     .0376
9,13,4,5           12       18.46     .0001
30,6,3,18          27        4.70     .0955
8,32,17,9          30       34.19     .0000
11,2,14,3          22       11.66     .0029
20,13,10,11        13         .58     .7480
18,30,4,29         32       15.07     .0005
5,24,26,31         26        5.84     .0540
6,3,16,20          40       15.07     .0005
4,29,26,3          81      160.18     .0000
23,4,16,26         40        5.20     .0744
19,1,3,30          28       18.11     .0001
14,3,13,2          18       16.36     .0003
==================================================

Sequences ranked from the best to the worst.
========================================================
Seq_Name                   Mean_Phi   Num_Insignif
--------------------------------------------------------
AAM93607.1                    .0787             24
XP_002436293.1                .0784             33
AAM93608.1                    .0762             37
AAM93604.1                    .0753             32
XP_002415452.1                .0747             30
XP_002407431.1                .0736             46
XP_002406871.1                .0704             38
AAY66815.1                    .0686             29
AAY66687.1                    .0670             22
XP_002434679.1                .0669             37
AAY66680.1                    .0664             25
AAM93612.1                    .0663             20
AAY66517.1                    .0661             30
XP_002409436.1                .0660             33
AAY66618.1                    .0658             28
AAM93609.1                    .0656             13
XP_002412433.1                .0636             28
AAY66615.1                    .0630             30
AAY66787.1                    .0626             24
AAY66714.1                    .0614             24
AAM93613.1                    .0609             45
AAM93610.1                    .0605             36
AAY66656.1                    .0599             32
AAY66511.1                    .0596             21
AAM93606.1                    .0592             29
XP_002406550.1                .0578             21
XP_002403122.1                .0576             32
AAY66659.1                    .0574             29
AAY66724.1                    .0570             21
AAY66764.1                    .0562             42
AAM93614.1                    .0553             29
AAY66720.1                    .0523             43
AAY66673.1                    .0516             22
AAY66717.1                    .0445             39
========================================================
Num_Insignif conditional on c > 15.

Interpretation of results:
An sequence with a Mean_Phi value smaller than 0.04 may be taken as lacking
phylogenetic information based on computer simulation.
#####################
Steel��s method_group3
Test the presence of phylogenetic signal by the method of Steel et al. (1993)
with modifications.

Descriptive output:
========================================================================
SeqID Seq. Name                         A         C         G         T
------------------------------------------------------------------------
0     AAK97828.1                    .3077     .2564     .2436     .1923
1     XP_002411963.1                .3290     .2468     .1948     .2294
2     AAM93632.1                    .2863     .2735     .2607     .1795
3     AAM93628.1                    .3059     .2374     .2603     .1963
4     AAM93629.1                    .2968     .2329     .2740     .1963
5     AAM93635.1                    .3248     .2564     .2393     .1795
6     AAY66626.1                    .2821     .2607     .2650     .1923
7     AAM93630.1                    .3485     .2071     .2323     .2121
8     AAV63536.1                    .3205     .2350     .2479     .1966
9     AAY66705.1                    .3291     .2479     .2308     .1923
10    AAY66629.1                    .2616     .2321     .2743     .2321
11    AAY66689.1                    .2574     .2152     .2911     .2363
12    AAM93633.1                    .2622     .2400     .2489     .2489
13    AAY66660.1                    .3045     .2510     .2634     .1811
========================================================================

Test of the null model of no phylogenetic information
==================================================
Quartet             c          X2      Prob
--------------------------------------------------
0,1,2,3            16       16.49     .0003
0,1,2,4            16       20.87     .0000
0,1,2,5            13       12.09     .0024
0,1,2,6            11       11.97     .0025
0,1,2,7            33       19.54     .0001
0,1,2,8            16       13.97     .0009
0,1,2,9            10       10.42     .0055
0,1,2,10           16        6.38     .0412
0,1,2,11           17        7.72     .0210
0,1,2,12           26        9.58     .0083
0,1,2,13           18        8.20     .0166
0,1,3,4            29       51.65     .0000
0,1,3,5            11       16.54     .0003
0,1,3,6            10        6.13     .0467
0,1,3,7            31       14.12     .0009
0,1,3,8            12       13.45     .0012
0,1,3,9            14       13.04     .0015
0,1,3,10            8        3.19     .2026
0,1,3,11            9        7.84     .0198
0,1,3,12           23        7.83     .0200
0,1,3,13           14        3.95     .1387
0,1,4,5            10       10.38     .0056
0,1,4,6            12       13.30     .0013
0,1,4,7            33       14.92     .0006
0,1,4,8            15       14.70     .0006
0,1,4,9            12       13.53     .0012
0,1,4,10           10        3.09     .2132
0,1,4,11           12        9.19     .0101
0,1,4,12           25        8.59     .0137
0,1,4,13           18        6.87     .0323
0,1,5,6            13       20.43     .0000
0,1,5,7            30       10.23     .0060
0,1,5,8            14       13.01     .0015
0,1,5,9            14       22.46     .0000
0,1,5,10           12        6.55     .0378
0,1,5,11           13        8.05     .0178
0,1,5,12           22        4.42     .1099
0,1,5,13           19       13.93     .0009
0,1,6,7            34       13.92     .0009
0,1,6,8            16        9.84     .0073
0,1,6,9            13       26.09     .0000
0,1,6,10           21       13.40     .0012
0,1,6,11           24       18.25     .0001
0,1,6,12           31        7.82     .0200
0,1,6,13           25       17.09     .0002
0,1,7,8            31       12.69     .0018
0,1,7,9            26       13.49     .0012
0,1,7,10           42       15.89     .0004
0,1,7,11           42       15.78     .0004
0,1,7,12           30       26.12     .0000
0,1,7,13           42       11.54     .0031
0,1,8,9            16       16.67     .0002
0,1,8,10           18       15.95     .0003
0,1,8,11           23       24.94     .0000
0,1,8,12           31       10.13     .0063
0,1,8,13           23       21.40     .0000
0,1,9,10           24       22.96     .0000
0,1,9,11           26       26.60     .0000
0,1,9,12           31       23.84     .0000
0,1,9,13           29       27.83     .0000
0,1,10,11          72      138.31     .0000
0,1,10,12          71       83.71     .0000
0,1,10,13          55       92.18     .0000
0,1,11,12          70       81.35     .0000
0,1,11,13          57       95.73     .0000
0,1,12,13          63       65.17     .0000
0,2,3,4            22       43.80     .0000
0,2,3,5            13        1.08     .5834
0,2,3,6            11        1.28     .5280
0,2,3,7            19       10.69     .0048
0,2,3,8            12         .49     .7813
0,2,3,9            15        1.59     .4526
0,2,3,10           16         .13     .9361
0,2,3,11           15         .00     .9999
0,2,3,12           10        1.39     .5000
0,2,3,13           12        1.49     .4745
0,2,4,5            11         .19     .9112
0,2,4,6            13         .16     .9239
0,2,4,7            18        9.24     .0099
0,2,4,8            12         .50     .7800
0,2,4,9            15        1.59     .4507
0,2,4,10           15         .42     .8107
0,2,4,11           15         .00     .9997
0,2,4,12            9         .65     .7213
0,2,4,13           13        1.99     .3694
0,2,5,6            16        2.41     .2992
0,2,5,7            12        1.98     .3723
0,2,5,8            16         .50     .7789
0,2,5,9            17        7.81     .0201
0,2,5,10           17        1.58     .4547
0,2,5,11           17        3.01     .2215
0,2,5,12           15        3.65     .1610
0,2,5,13           17        7.54     .0231
0,2,6,7            15        1.65     .4386
0,2,6,8            15         .40     .8169
0,2,6,9            13        2.49     .2875
0,2,6,10           19        5.42     .0667
0,2,6,11           19        7.59     .0225
0,2,6,12           17        7.48     .0237
0,2,6,13           18        9.36     .0093
0,2,7,8            14        8.92     .0115
0,2,7,9            22       12.35     .0021
0,2,7,10           23       11.54     .0031
0,2,7,11           21       13.89     .0010
0,2,7,12           34       33.36     .0000
0,2,7,13           25       10.58     .0050
0,2,8,9            17        5.00     .0822
0,2,8,10           19        2.96     .2276
0,2,8,11           20        6.66     .0357
0,2,8,12           17        7.17     .0277
0,2,8,13           20        6.39     .0410
0,2,9,10           28       12.19     .0023
0,2,9,11           27       13.70     .0011
0,2,9,12           29       23.74     .0000
0,2,9,13           30       21.81     .0000
0,2,10,11          62      114.38     .0000
0,2,10,12          57       83.73     .0000
0,2,10,13          52       76.22     .0000
0,2,11,12          55       84.66     .0000
0,2,11,13          54       79.97     .0000
0,2,12,13          46       80.77     .0000
0,3,4,5            23       34.79     .0000
0,3,4,6            26       40.82     .0000
0,3,4,7            12        9.47     .0088
0,3,4,8            15       19.14     .0001
0,3,4,9            22       32.58     .0000
0,3,4,10           20       34.44     .0000
0,3,4,11           18       25.23     .0000
0,3,4,12           19       32.32     .0000
0,3,4,13           19       22.15     .0000
0,3,5,6            14        4.45     .1080
0,3,5,7            18        5.30     .0708
0,3,5,8            18         .33     .8477
0,3,5,9            12        3.48     .1755
0,3,5,10           14        4.09     .1294
0,3,5,11           16        4.00     .1356
0,3,5,12           12        1.54     .4622
0,3,5,13           13        7.55     .0230
0,3,6,7            19        9.51     .0086
0,3,6,8            13         .62     .7339
0,3,6,9            12        6.54     .0380
0,3,6,10           18        3.95     .1386
0,3,6,11           17        7.80     .0202
0,3,6,12           19        3.86     .1451
0,3,6,13           18       10.32     .0057
0,3,7,8            11        5.61     .0606
0,3,7,9            24        6.93     .0313
0,3,7,10           25        8.81     .0122
0,3,7,11           25        8.81     .0122
0,3,7,12           37       24.83     .0000
0,3,7,13           24        6.30     .0429
0,3,8,9            14        4.00     .1356
0,3,8,10           12        3.52     .1717
0,3,8,11           13        8.04     .0180
0,3,8,12           13        5.72     .0573
0,3,8,13           13       11.26     .0036
0,3,9,10           25       13.97     .0009
0,3,9,11           23       17.33     .0002
0,3,9,12           29       20.12     .0000
0,3,9,13           27       28.30     .0000
0,3,10,11          59      103.52     .0000
0,3,10,12          51       77.74     .0000
0,3,10,13          44       76.70     .0000
0,3,11,12          50       75.48     .0000
0,3,11,13          45       84.26     .0000
0,3,12,13          43       74.77     .0000
0,4,5,6            14        1.88     .3900
0,4,5,7            21        5.96     .0507
0,4,5,8            19        1.36     .5079
0,4,5,9            13        4.73     .0939
0,4,5,10           14        6.28     .0432
0,4,5,11           17        5.22     .0737
0,4,5,12           12        3.57     .1679
0,4,5,13           15        8.40     .0150
0,4,6,7            17        5.75     .0565
0,4,6,8            12         .00    1.0000
0,4,6,9            11        3.50     .1741
0,4,6,10           18        4.33     .1147
0,4,6,11           15        7.58     .0225
0,4,6,12           19        3.25     .1964
0,4,6,13           15        8.42     .0148
0,4,7,8            13        4.28     .1179
0,4,7,9            23        6.78     .0337
0,4,7,10           25       10.32     .0057
0,4,7,11           26        8.55     .0139
0,4,7,12           37       27.80     .0000
0,4,7,13           24        5.31     .0704
0,4,8,9            14        3.99     .1359
0,4,8,10           14        4.49     .1060
0,4,8,11           13        8.09     .0175
0,4,8,12           15        6.45     .0397
0,4,8,13           14        9.61     .0082
0,4,9,10           23       17.58     .0002
0,4,9,11           22       19.55     .0001
0,4,9,12           27       24.22     .0000
0,4,9,13           25       29.20     .0000
0,4,10,11          60      100.69     .0000
0,4,10,12          51       78.08     .0000
0,4,10,13          46       75.60     .0000
0,4,11,12          51       72.71     .0000
0,4,11,13          45       84.64     .0000
0,4,12,13          45       73.47     .0000
0,5,6,7            20         .38     .8278
0,5,6,8            20        1.89     .3891
0,5,6,9            18         .97     .6143
0,5,6,10           22         .58     .7471
0,5,6,11           25        1.18     .5532
0,5,6,12           23         .32     .8538
0,5,6,13           24        1.72     .4222
0,5,7,8            14        1.82     .4021
0,5,7,9            22        2.77     .2498
0,5,7,10           22        7.15     .0281
0,5,7,11           19        7.61     .0222
0,5,7,12           33       23.34     .0000
0,5,7,13           25        6.36     .0415
0,5,8,9            24         .25     .8825
0,5,8,10           15        1.59     .4508
0,5,8,11           18        4.28     .1177
0,5,8,12           14        1.83     .4004
0,5,8,13           13        5.69     .0581
0,5,9,10           26        7.05     .0295
0,5,9,11           27        6.26     .0437
0,5,9,12           28        9.94     .0069
0,5,9,13           30        9.85     .0073
0,5,10,11          58      111.15     .0000
0,5,10,12          54       77.17     .0000
0,5,10,13          49       69.84     .0000
0,5,11,12          53       74.88     .0000
0,5,11,13          51       68.60     .0000
0,5,12,13          45       78.33     .0000
0,6,7,8            20        8.89     .0117
0,6,7,9            23        5.66     .0591
0,6,7,10           18        4.33     .1149
0,6,7,11           20        4.86     .0880
0,6,7,12           32       21.40     .0000
0,6,7,13           20        7.56     .0228
0,6,8,9            20        1.88     .3904
0,6,8,10           24        1.76     .4153
0,6,8,11           23        6.59     .0370
0,6,8,12           22        3.36     .1861
0,6,8,13           21       12.26     .0022
0,6,9,10           27        2.02     .3640
0,6,9,11           26        3.99     .1357
0,6,9,12           30        7.49     .0237
0,6,9,13           30        8.58     .0137
0,6,10,11          55       90.61     .0000
0,6,10,12          48       62.18     .0000
0,6,10,13          45       63.05     .0000
0,6,11,12          49       59.02     .0000
0,6,11,13          45       67.92     .0000
0,6,12,13          43       59.06     .0000
0,7,8,9            16        3.46     .1771
0,7,8,10           15        5.25     .0725
0,7,8,11           15        4.84     .0889
0,7,8,12           30       21.92     .0000
0,7,8,13           18        3.06     .2166
0,7,9,10           22         .36     .8354
0,7,9,11           22         .37     .8317
0,7,9,12           26         .09     .9558
0,7,9,13           19         .74     .6890
0,7,10,11          38       62.33     .0000
0,7,10,12          50       21.24     .0000
0,7,10,13          28       34.63     .0000
0,7,11,12          52       20.16     .0000
0,7,11,13          31       35.88     .0000
0,7,12,13          39       19.09     .0001
0,8,9,10           22        2.88     .2366
0,8,9,11           21        3.80     .1494
0,8,9,12           23        5.64     .0596
0,8,9,13           25        7.32     .0257
0,8,10,11          53       80.93     .0000
0,8,10,12          46       57.93     .0000
0,8,10,13          41       46.21     .0000
0,8,11,12          48       52.28     .0000
0,8,11,13          41       49.95     .0000
0,8,12,13          37       52.71     .0000
0,9,10,11          40       60.29     .0000
0,9,10,12          32       40.93     .0000
0,9,10,13          34       22.61     .0000
0,9,11,12          33       37.79     .0000
0,9,11,13          36       25.67     .0000
0,9,12,13          30       29.54     .0000
0,10,11,12         13        7.93     .0190
0,10,11,13         13       10.77     .0046
0,10,12,13          7         .31     .8567
0,11,12,13          8         .29     .8662
1,2,3,4            15       24.42     .0000
1,2,3,5             9         .65     .7209
1,2,3,6            10        2.60     .2732
1,2,3,7            35        8.83     .0121
1,2,3,8            11         .74     .6919
1,2,3,9            12         .47     .7895
1,2,3,10           14        1.00     .6064
1,2,3,11           13         .62     .7322
1,2,3,12           19       17.56     .0002
1,2,3,13           10         .79     .6737
1,2,4,5             9        1.97     .3734
1,2,4,6            11         .74     .6918
1,2,4,7            36        9.87     .0072
1,2,4,8            13         .17     .9202
1,2,4,9            11        1.22     .5430
1,2,4,10           15        1.61     .4462
1,2,4,11           15         .42     .8087
1,2,4,12           20       19.29     .0001
1,2,4,13           13         .15     .9258
1,2,5,6            15        1.25     .5354
1,2,5,7            27       10.24     .0060
1,2,5,8            17         .80     .6701
1,2,5,9            13        2.52     .2842
1,2,5,10           12         .48     .7868
1,2,5,11           13         .61     .7359
1,2,5,12           20        8.91     .0116
1,2,5,13           17        3.00     .2232
1,2,6,7            34       14.24     .0008
1,2,6,8            18        2.87     .2376
1,2,6,9            11         .77     .6805
1,2,6,10           20        2.78     .2489
1,2,6,11           20        4.25     .1195
1,2,6,12           27        5.36     .0686
1,2,6,13           23        3.77     .1518
1,2,7,8            26       13.11     .0014
1,2,7,9            28        5.68     .0585
1,2,7,10           40        6.28     .0433
1,2,7,11           39        7.56     .0229
1,2,7,12           27        8.48     .0144
1,2,7,13           37        4.91     .0860
1,2,8,9            17        1.58     .4541
1,2,8,10           18        1.05     .5913
1,2,8,11           20        2.86     .2397
1,2,8,12           28       13.92     .0010
1,2,8,13           21        1.20     .5490
1,2,9,10           28        9.80     .0074
1,2,9,11           27       11.18     .0037
1,2,9,12           31       14.07     .0009
1,2,9,13           29        8.53     .0141
1,2,10,11          56      103.23     .0000
1,2,10,12          64       51.38     .0000
1,2,10,13          46       59.99     .0000
1,2,11,12          61       50.25     .0000
1,2,11,13          47       61.66     .0000
1,2,12,13          49       41.80     .0000
1,3,4,5            17       27.99     .0000
1,3,4,6            19       22.88     .0000
1,3,4,7            29       45.57     .0000
1,3,4,8            13       20.24     .0000
1,3,4,9            19       21.73     .0000
1,3,4,10           13       26.08     .0000
1,3,4,11           12       18.71     .0001
1,3,4,12           23       45.52     .0000
1,3,4,13           15       19.60     .0001
1,3,5,6            10        3.83     .1476
1,3,5,7            34        5.88     .0528
1,3,5,8            18         .34     .8433
1,3,5,9            10        3.22     .1997
1,3,5,10           15        1.67     .4342
1,3,5,11           17        1.61     .4472
1,3,5,12           23        5.75     .0565
1,3,5,13           15        3.62     .1634
1,3,6,7            32        4.46     .1075
1,3,6,8             8         .26     .8772
1,3,6,9            11        9.00     .0111
1,3,6,10           18        6.23     .0444
1,3,6,11           16        8.97     .0113
1,3,6,12           28        5.31     .0702
1,3,6,13           18        8.91     .0116
1,3,7,8            30        7.63     .0221
1,3,7,9            29         .93     .6282
1,3,7,10           38        7.68     .0215
1,3,7,11           38        7.59     .0224
1,3,7,12           26        5.34     .0691
1,3,7,13           36        3.34     .1879
1,3,8,9            11        3.50     .1738
1,3,8,10           13        3.90     .1421
1,3,8,11           14        7.06     .0293
1,3,8,12           26       13.36     .0013
1,3,8,13           14        7.04     .0297
1,3,9,10           27       14.32     .0008
1,3,9,11           24       15.58     .0004
1,3,9,12           33       17.33     .0002
1,3,9,13           26       19.14     .0001
1,3,10,11          57       99.33     .0000
1,3,10,12          63       48.60     .0000
1,3,10,13          47       66.34     .0000
1,3,11,12          60       44.31     .0000
1,3,11,13          46       69.45     .0000
1,3,12,13          55       39.42     .0000
1,4,5,6            12        2.01     .3664
1,4,5,7            36        4.48     .1064
1,4,5,8            18        1.01     .6042
1,4,5,9            13        2.97     .2265
1,4,5,10           14        1.97     .3744
1,4,5,11           17        1.61     .4464
1,4,5,12           22        4.68     .0964
1,4,5,13           16        2.03     .3626
1,4,6,7            32        7.80     .0202
1,4,6,8             9         .63     .7281
1,4,6,9             9        4.76     .0923
1,4,6,10           20        4.90     .0863
1,4,6,11           16        6.11     .0472
1,4,6,12           30        7.05     .0295
1,4,6,13           17        5.06     .0795
1,4,7,8            31        8.73     .0127
1,4,7,9            30         .84     .6581
1,4,7,10           37        9.10     .0106
1,4,7,11           38        9.78     .0075
1,4,7,12           25        6.58     .0373
1,4,7,13           35        4.94     .0846
1,4,8,9            13        2.05     .3580
1,4,8,10           14        4.53     .1040
1,4,8,11           13        5.83     .0543
1,4,8,12           27       14.77     .0006
1,4,8,13           14        4.07     .1306
1,4,9,10           27       14.47     .0007
1,4,9,11           25       13.98     .0009
1,4,9,12           33       17.48     .0002
1,4,9,13           26       15.54     .0004
1,4,10,11          57       95.00     .0000
1,4,10,12          62       47.49     .0000
1,4,10,13          48       63.86     .0000
1,4,11,12          60       41.88     .0000
1,4,11,13          45       68.14     .0000
1,4,12,13          56       38.23     .0000
1,5,6,7            30        9.25     .0098
1,5,6,8            17        2.23     .3277
1,5,6,9            17         .13     .9373
1,5,6,10           17        3.12     .2098
1,5,6,11           20        4.04     .1325
1,5,6,12           26        5.69     .0581
1,5,6,13           23        1.07     .5867
1,5,7,8            26       12.37     .0021
1,5,7,9            23        2.68     .2613
1,5,7,10           38        7.84     .0198
1,5,7,11           36        9.35     .0093
1,5,7,12           27        6.31     .0426
1,5,7,13           35        5.72     .0574
1,5,8,9            21         .29     .8648
1,5,8,10           13        2.89     .2359
1,5,8,11           17        4.95     .0841
1,5,8,12           23        5.71     .0576
1,5,8,13           15        2.77     .2503
1,5,9,10           23       10.86     .0044
1,5,9,11           24        9.80     .0074
1,5,9,12           27       11.67     .0029
1,5,9,13           28        5.24     .0728
1,5,10,11          57      108.56     .0000
1,5,10,12          65       48.52     .0000
1,5,10,13          47       65.50     .0000
1,5,11,12          63       44.97     .0000
1,5,11,13          48       62.16     .0000
1,5,12,13          51       47.14     .0000
1,6,7,8            31        9.45     .0089
1,6,7,9            26        2.17     .3373
1,6,7,10           31       11.96     .0025
1,6,7,11           33       12.49     .0019
1,6,7,12           25        3.97     .1374
1,6,7,13           30        6.80     .0334
1,6,8,9            18        1.36     .5073
1,6,8,10           20         .70     .7055
1,6,8,11           19        5.14     .0766
1,6,8,12           31        3.34     .1878
1,6,8,13           21        3.70     .1575
1,6,9,10           25        2.26     .3225
1,6,9,11           24        4.69     .0957
1,6,9,12           29        4.66     .0971
1,6,9,13           29        3.42     .1812
1,6,10,11          50       81.20     .0000
1,6,10,12          54       38.48     .0000
1,6,10,13          41       50.33     .0000
1,6,11,12          54       36.56     .0000
1,6,11,13          40       53.08     .0000
1,6,12,13          47       30.50     .0000
1,7,8,9            22         .62     .7340
1,7,8,10           33        7.63     .0220
1,7,8,11           34        8.61     .0135
1,7,8,12           25        1.59     .4523
1,7,8,13           34        7.93     .0190
1,7,9,10           27        2.86     .2393
1,7,9,11           27        2.88     .2373
1,7,9,12           26        2.15     .3418
1,7,9,13           27        6.76     .0341
1,7,10,11          56       94.96     .0000
1,7,10,12          43       42.51     .0000
1,7,10,13          43       47.77     .0000
1,7,11,12          44       36.17     .0000
1,7,11,13          45       46.87     .0000
1,7,12,13          35       29.84     .0000
1,8,9,10           20        4.37     .1123
1,8,9,11           19        5.53     .0629
1,8,9,12           25        6.44     .0399
1,8,9,13           25        2.47     .2909
1,8,10,11          52       78.35     .0000
1,8,10,12          56       37.78     .0000
1,8,10,13          41       40.67     .0000
1,8,11,12          57       35.12     .0000
1,8,11,13          40       42.89     .0000
1,8,12,13          45       28.82     .0000
1,9,10,11          39       57.65     .0000
1,9,10,12          35       32.75     .0000
1,9,10,13          31       22.69     .0000
1,9,11,12          35       28.51     .0000
1,9,11,13          32       24.23     .0000
1,9,12,13          34       14.99     .0006
1,10,11,12         25       28.51     .0000
1,10,11,13         15       14.25     .0008
1,10,12,13         18        4.29     .1171
1,11,12,13         19        5.40     .0671
2,3,4,5            23       30.19     .0000
2,3,4,6            23       34.78     .0000
2,3,4,7            14       13.17     .0014
2,3,4,8            19       26.99     .0000
2,3,4,9            20       24.05     .0000
2,3,4,10           16       26.41     .0000
2,3,4,11           17       23.20     .0000
2,3,4,12           14       22.44     .0000
2,3,4,13           18       20.23     .0000
2,3,5,6            18        4.00     .1355
2,3,5,7            18        4.24     .1198
2,3,5,8            12         .50     .7786
2,3,5,9            10        3.17     .2054
2,3,5,10           12        2.05     .3580
2,3,5,11           13        3.02     .2211
2,3,5,12           14         .60     .7415
2,3,5,13           14        4.01     .1347
2,3,6,7            27        5.35     .0688
2,3,6,8            15        1.18     .5532
2,3,6,9            18        3.98     .1365
2,3,6,10           18        6.98     .0305
2,3,6,11           19        8.29     .0159
2,3,6,12           19        6.40     .0408
2,3,6,13           16        6.54     .0381
2,3,7,8            17        1.82     .4027
2,3,7,9            28        3.35     .1872
2,3,7,10           20       10.91     .0043
2,3,7,11           21        8.86     .0119
2,3,7,12           37       26.73     .0000
2,3,7,13           26        9.71     .0078
2,3,8,9            12        1.98     .3711
2,3,8,10            8         .25     .8825
2,3,8,11           11        2.38     .3041
2,3,8,12           12        2.01     .3659
2,3,8,13           12        6.51     .0386
2,3,9,10           25       13.95     .0009
2,3,9,11           25       14.02     .0009
2,3,9,12           28       18.41     .0001
2,3,9,13           28       22.40     .0000
2,3,10,11          57      111.39     .0000
2,3,10,12          53       81.78     .0000
2,3,10,13          42       72.81     .0000
2,3,11,12          52       79.63     .0000
2,3,11,13          45       73.30     .0000
2,3,12,13          42       67.44     .0000
2,4,5,6            17        1.55     .4604
2,4,5,7            20        5.99     .0501
2,4,5,8            12        1.97     .3732
2,4,5,9            12        6.41     .0405
2,4,5,10           11        4.64     .0982
2,4,5,11           13        4.90     .0863
2,4,5,12           13        2.96     .2272
2,4,5,13           15        5.20     .0744
2,4,6,7            25        2.84     .2412
2,4,6,8            14         .14     .9327
2,4,6,9            16        1.63     .4421
2,4,6,10           18        6.34     .0419
2,4,6,11           17        7.89     .0193
2,4,6,12           19        5.47     .0649
2,4,6,13           13        4.80     .0906
2,4,7,8            19        1.30     .5224
2,4,7,9            26        4.49     .1059
2,4,7,10           20       13.33     .0013
2,4,7,11           22        9.40     .0091
2,4,7,12           37       30.09     .0000
2,4,7,13           26        8.33     .0156
2,4,8,9            11        2.33     .3124
2,4,8,10           10         .81     .6671
2,4,8,11           11        2.39     .3020
2,4,8,12           14        1.86     .3937
2,4,8,13           13        4.77     .0920
2,4,9,10           22       19.41     .0001
2,4,9,11           23       17.34     .0002
2,4,9,12           25       24.66     .0000
2,4,9,13           25       24.55     .0000
2,4,10,11          58      107.99     .0000
2,4,10,12          53       81.97     .0000
2,4,10,13          44       71.45     .0000
2,4,11,12          53       76.58     .0000
2,4,11,13          45       73.49     .0000
2,4,12,13          44       66.12     .0000
2,5,6,7            19         .39     .8235
2,5,6,8            21         .85     .6551
2,5,6,9            20        2.70     .2599
2,5,6,10           20        2.43     .2960
2,5,6,11           21        1.93     .3812
2,5,6,12           23        2.12     .3468
2,5,6,13           21        1.99     .3705
2,5,7,8            13        2.83     .2428
2,5,7,9            19        3.81     .1485
2,5,7,10           22       12.03     .0024
2,5,7,11           21       10.43     .0054
2,5,7,12           34       28.20     .0000
2,5,7,13           21        8.02     .0182
2,5,8,9            19        1.36     .5076
2,5,8,10           16         .92     .6299
2,5,8,11           19         .44     .8006
2,5,8,12           17         .84     .6587
2,5,8,13           17        2.26     .3238
2,5,9,10           25        8.29     .0158
2,5,9,11           24        5.27     .0718
2,5,9,12           28       12.92     .0016
2,5,9,13           30        7.45     .0242
2,5,10,11          60      115.52     .0000
2,5,10,12          54       98.98     .0000
2,5,10,13          48       73.47     .0000
2,5,11,12          52       94.65     .0000
2,5,11,13          49       70.21     .0000
2,5,12,13          46       80.55     .0000
2,6,7,8            17        7.54     .0230
2,6,7,9            26        4.46     .1075
2,6,7,10           21        5.91     .0521
2,6,7,11           23        6.48     .0391
2,6,7,12           37       19.30     .0001
2,6,7,13           23        5.43     .0662
2,6,8,9            23        4.44     .1088
2,6,8,10           21        3.40     .1831
2,6,8,11           21        5.94     .0513
2,6,8,12           24        4.70     .0951
2,6,8,13           23        4.49     .1059
2,6,9,10           23        3.76     .1525
2,6,9,11           24        3.28     .1940
2,6,9,12           27       10.63     .0049
2,6,9,13           26        6.91     .0315
2,6,10,11          55      101.34     .0000
2,6,10,12          51       67.48     .0000
2,6,10,13          47       71.61     .0000
2,6,11,12          52       64.37     .0000
2,6,11,13          49       70.33     .0000
2,6,12,13          47       56.87     .0000
2,7,8,9            15        2.74     .2537
2,7,8,10           12       10.54     .0051
2,7,8,11           14        6.17     .0458
2,7,8,12           28       30.14     .0000
2,7,8,13           20        2.54     .2810
2,7,9,10           23        2.56     .2778
2,7,9,11           23        2.58     .2746
2,7,9,12           27        1.69     .4305
2,7,9,13           20        1.58     .4537
2,7,10,11          35       57.47     .0000
2,7,10,12          45       26.03     .0000
2,7,10,13          26       31.16     .0000
2,7,11,12          45       22.05     .0000
2,7,11,13          29       27.94     .0000
2,7,12,13          41       16.44     .0003
2,8,9,10           22       12.29     .0021
2,8,9,11           22        9.30     .0096
2,8,9,12           26       15.25     .0005
2,8,9,13           29       10.94     .0042
2,8,10,11          51       88.06     .0000
2,8,10,12          47       70.08     .0000
2,8,10,13          40       53.43     .0000
2,8,11,12          48       61.68     .0000
2,8,11,13          41       50.17     .0000
2,8,12,13          41       46.08     .0000
2,9,10,11          38       67.77     .0000
2,9,10,12          34       44.80     .0000
2,9,10,13          30       34.23     .0000
2,9,11,12          35       41.75     .0000
2,9,11,13          34       32.81     .0000
2,9,12,13          30       33.97     .0000
2,10,11,12         12       10.46     .0054
2,10,11,13         14       16.67     .0002
2,10,12,13          9        1.88     .3907
2,11,12,13         12        1.37     .5039
3,4,5,6            31       36.80     .0000
3,4,5,7            16       21.35     .0000
3,4,5,8            21       26.42     .0000
3,4,5,9            24       36.59     .0000
3,4,5,10           21       31.48     .0000
3,4,5,11           22       28.95     .0000
3,4,5,12           20       29.42     .0000
3,4,5,13           27       33.41     .0000
3,4,6,7            18       21.22     .0000
3,4,6,8            18       25.39     .0000
3,4,6,9            28       39.97     .0000
3,4,6,10           28       44.74     .0000
3,4,6,11           26       46.22     .0000
3,4,6,12           28       44.70     .0000
3,4,6,13           27       48.13     .0000
3,4,7,8            22       27.65     .0000
3,4,7,9            23       34.36     .0000
3,4,7,10           27       48.64     .0000
3,4,7,11           28       45.32     .0000
3,4,7,12           38       70.38     .0000
3,4,7,13           26       41.04     .0000
3,4,8,9            26       26.18     .0000
3,4,8,10           20       34.49     .0000
3,4,8,11           21       42.31     .0000
3,4,8,12           21       36.38     .0000
3,4,8,13           22       38.26     .0000
3,4,9,10           35       53.71     .0000
3,4,9,11           35       48.99     .0000
3,4,9,12           38       59.32     .0000
3,4,9,13           39       55.86     .0000
3,4,10,11          90      170.97     .0000
3,4,10,12          76      149.44     .0000
3,4,10,13          68      130.67     .0000
3,4,11,12          74      139.65     .0000
3,4,11,13          67      134.88     .0000
3,4,12,13          67      128.68     .0000
3,5,6,7            28        5.63     .0600
3,5,6,8            19         .43     .8062
3,5,6,9            13         .16     .9222
3,5,6,10           22        2.73     .2549
3,5,6,11           23        3.63     .1631
3,5,6,12           20        2.73     .2556
3,5,6,13           19        3.25     .1968
3,5,7,8            18        2.33     .3118
3,5,7,9            25        6.04     .0488
3,5,7,10           22       13.85     .0010
3,5,7,11           22       10.27     .0059
3,5,7,12           36       21.57     .0000
3,5,7,13           27        8.74     .0127
3,5,8,9            13         .16     .9252
3,5,8,10           17        1.93     .3814
3,5,8,11           19        2.03     .3633
3,5,8,12           16         .88     .6427
3,5,8,13           13        8.03     .0180
3,5,9,10           22       12.80     .0017
3,5,9,11           21       10.75     .0046
3,5,9,12           23       17.15     .0002
3,5,9,13           24       15.85     .0004
3,5,10,11          60      110.24     .0000
3,5,10,12          51       87.89     .0000
3,5,10,13          48       68.29     .0000
3,5,11,12          51       82.08     .0000
3,5,11,13          50       67.20     .0000
3,5,12,13          44       71.32     .0000
3,6,7,8            21        1.12     .5721
3,6,7,9            31        3.34     .1884
3,6,7,10           23        4.42     .1095
3,6,7,11           25        5.26     .0720
3,6,7,12           37       13.32     .0013
3,6,7,13           26        3.91     .1417
3,6,8,9            20         .70     .7058
3,6,8,10           18        2.28     .3195
3,6,8,11           19        2.92     .2325
3,6,8,12           18        2.96     .2281
3,6,8,13           18        4.30     .1163
3,6,9,10           25        3.46     .1776
3,6,9,11           26        3.79     .1502
3,6,9,12           29        4.68     .0964
3,6,9,13           29        4.19     .1234
3,6,10,11          46       84.56     .0000
3,6,10,12          41       58.78     .0000
3,6,10,13          40       53.22     .0000
3,6,11,12          41       53.76     .0000
3,6,11,13          41       55.21     .0000
3,6,12,13          40       48.47     .0000
3,7,8,9            20         .10     .9493
3,7,8,10           20        3.79     .1501
3,7,8,11           21        3.81     .1488
3,7,8,12           37       14.65     .0007
3,7,8,13           27        4.29     .1172
3,7,9,10           25        3.07     .2160
3,7,9,11           25        3.10     .2123
3,7,9,12           27        3.65     .1615
3,7,9,13           23        2.46     .2919
3,7,10,11          50       85.73     .0000
3,7,10,12          57       35.61     .0000
3,7,10,13          37       51.74     .0000
3,7,11,12          59       33.28     .0000
3,7,11,13          40       52.70     .0000
3,7,12,13          50       32.67     .0000
3,8,9,10           20        5.00     .0821
3,8,9,11           21        4.70     .0952
3,8,9,12           22        6.71     .0349
3,8,9,13           23        9.51     .0086
3,8,10,11          50       86.05     .0000
3,8,10,12          45       60.95     .0000
3,8,10,13          38       49.33     .0000
3,8,11,12          46       53.53     .0000
3,8,11,13          39       50.98     .0000
3,8,12,13          39       42.74     .0000
3,9,10,11          40       71.70     .0000
3,9,10,12          33       47.89     .0000
3,9,10,13          32       33.74     .0000
3,9,11,12          33       42.74     .0000
3,9,11,13          35       35.25     .0000
3,9,12,13          29       36.56     .0000
3,10,11,12         15       12.37     .0021
3,10,11,13         13       14.92     .0006
3,10,12,13          7        1.91     .3841
3,11,12,13          9         .62     .7345
4,5,6,7            29        4.58     .1011
4,5,6,8            18         .98     .6135
4,5,6,9            14        1.79     .4082
4,5,6,10           22         .63     .7291
4,5,6,11           21         .84     .6574
4,5,6,12           20         .39     .8235
4,5,6,13           16         .50     .7802
4,5,7,8            20        1.31     .5186
4,5,7,9            26        5.81     .0547
4,5,7,10           22       10.35     .0057
4,5,7,11           23        5.95     .0512
4,5,7,12           36       18.29     .0001
4,5,7,13           27        4.29     .1170
4,5,8,9            18         .32     .8507
4,5,8,10           16        2.46     .2925
4,5,8,11           16         .55     .7592
4,5,8,12           15         .43     .8083
4,5,8,13           11        2.39     .3024
4,5,9,10           25        8.43     .0148
4,5,9,11           25        6.00     .0498
4,5,9,12           26       12.19     .0023
4,5,9,13           27        8.32     .0156
4,5,10,11          58      101.56     .0000
4,5,10,12          48       82.52     .0000
4,5,10,13          47       61.70     .0000
4,5,11,12          49       73.44     .0000
4,5,11,13          47       61.82     .0000
4,5,12,13          43       64.15     .0000
4,6,7,8            19        1.30     .5212
4,6,7,9            31        3.09     .2128
4,6,7,10           24        4.73     .0940
4,6,7,11           24        4.75     .0930
4,6,7,12           38       16.58     .0003
4,6,7,13           25        3.38     .1843
4,6,8,9            15        2.76     .2520
4,6,8,10           18        2.98     .2251
4,6,8,11           20        3.12     .2103
4,6,8,12           18        4.31     .1160
4,6,8,13           18        3.98     .1367
4,6,9,10           23        5.39     .0676
4,6,9,11           22        4.57     .1017
4,6,9,12           27        8.28     .0159
4,6,9,13           25        6.28     .0433
4,6,10,11          47       92.62     .0000
4,6,10,12          44       64.66     .0000
4,6,10,13          40       58.24     .0000
4,6,11,12          42       60.75     .0000
4,6,11,13          42       57.26     .0000
4,6,12,13          40       53.27     .0000
4,7,8,9            21         .00     .9999
4,7,8,10           20        5.04     .0806
4,7,8,11           19        4.03     .1334
4,7,8,12           37       17.11     .0002
4,7,8,13           24        3.07     .2151
4,7,9,10           26        2.28     .3202
4,7,9,11           27        1.69     .4298
4,7,9,12           28        2.75     .2528
4,7,9,13           25        1.30     .5228
4,7,10,11          51       83.03     .0000
4,7,10,12          57       35.89     .0000
4,7,10,13          37       47.16     .0000
4,7,11,12          60       32.59     .0000
4,7,11,13          38       49.20     .0000
4,7,12,13          50       30.20     .0000
4,8,9,10           20        6.84     .0326
4,8,9,11           19        5.66     .0591
4,8,9,12           22        9.18     .0102
4,8,9,13           20        9.73     .0077
4,8,10,11          48       88.21     .0000
4,8,10,12          45       61.21     .0000
4,8,10,13          37       52.31     .0000
4,8,11,12          44       54.56     .0000
4,8,11,13          39       51.22     .0000
4,8,12,13          38       45.13     .0000
4,9,10,11          41       68.75     .0000
4,9,10,12          33       48.19     .0000
4,9,10,13          32       29.44     .0000
4,9,11,12          34       40.27     .0000
4,9,11,13          33       31.94     .0000
4,9,12,13          29       32.17     .0000
4,10,11,12         16       11.38     .0034
4,10,11,13         13       20.00     .0000
4,10,12,13          9        4.52     .1045
4,11,12,13          9        1.90     .3860
5,6,7,8            19        5.39     .0677
5,6,7,9            31        1.93     .3815
5,6,7,10           21        8.83     .0121
5,6,7,11           22        8.18     .0168
5,6,7,12           34       21.87     .0000
5,6,7,13           25        3.95     .1386
5,6,8,9            25        1.05     .5921
5,6,8,10           20        1.29     .5235
5,6,8,11           19        3.85     .1459
5,6,8,12           19        2.90     .2344
5,6,8,13           19        2.95     .2290
5,6,9,10           30        3.20     .2017
5,6,9,11           30        3.70     .1570
5,6,9,12           30        8.62     .0134
5,6,9,13           32        5.70     .0580
5,6,10,11          56       97.38     .0000
5,6,10,12          51       72.34     .0000
5,6,10,13          47       66.61     .0000
5,6,11,12          53       66.08     .0000
5,6,11,13          48       63.56     .0000
5,6,12,13          45       68.09     .0000
5,7,8,9            17        3.61     .1642
5,7,8,10           14        4.03     .1336
5,7,8,11           17        2.94     .2295
5,7,8,12           29       16.64     .0002
5,7,8,13           22         .10     .9509
5,7,9,10           24         .26     .8791
5,7,9,11           25         .32     .8529
5,7,9,12           28         .93     .6278
5,7,9,13           25         .54     .7647
5,7,10,11          39       63.53     .0000
5,7,10,12          44       23.89     .0000
5,7,10,13          30       29.21     .0000
5,7,11,12          47       23.77     .0000
5,7,11,13          34       28.20     .0000
5,7,12,13          41       19.44     .0001
5,8,9,10           20        2.53     .2817
5,8,9,11           21        2.58     .2751
5,8,9,12           22        6.66     .0358
5,8,9,13           25        2.98     .2249
5,8,10,11          51       81.42     .0000
5,8,10,12          44       68.42     .0000
5,8,10,13          42       42.53     .0000
5,8,11,12          45       55.26     .0000
5,8,11,13          41       45.28     .0000
5,8,12,13          40       39.06     .0000
5,9,10,11          42       68.61     .0000
5,9,10,12          34       48.95     .0000
5,9,10,13          38       27.52     .0000
5,9,11,12          38       46.41     .0000
5,9,11,13          43       28.56     .0000
5,9,12,13          34       40.98     .0000
5,10,11,12         11       12.09     .0024
5,10,11,13         18       23.91     .0000
5,10,12,13         13        7.15     .0280
5,11,12,13         14        3.29     .1933
6,7,8,9            21        2.52     .2840
6,7,8,10           17        3.59     .1662
6,7,8,11           16        3.47     .1764
6,7,8,12           32       16.26     .0003
6,7,8,13           18         .96     .6189
6,7,9,10           21         .75     .6883
6,7,9,11           22        1.30     .5225
6,7,9,12           24         .00     .9985
6,7,9,13           21        1.88     .3898
6,7,10,11          35       57.68     .0000
6,7,10,12          43       23.39     .0000
6,7,10,13          28       22.24     .0000
6,7,11,12          45       22.14     .0000
6,7,11,13          28       26.35     .0000
6,7,12,13          40       12.47     .0020
6,8,9,10           20        1.92     .3822
6,8,9,11           19        1.38     .5010
6,8,9,12           22        2.88     .2369
6,8,9,13           28        1.16     .5588
6,8,10,11          43       78.48     .0000
6,8,10,12          37       56.16     .0000
6,8,10,13          32       42.74     .0000
6,8,11,12          37       51.07     .0000
6,8,11,13          35       38.92     .0000
6,8,12,13          31       40.90     .0000
6,9,10,11          39       64.78     .0000
6,9,10,12          31       49.75     .0000
6,9,10,13          31       31.58     .0000
6,9,11,12          32       41.90     .0000
6,9,11,13          32       33.91     .0000
6,9,12,13          32       33.38     .0000
6,10,11,12         13        9.36     .0093
6,10,11,13         14       21.87     .0000
6,10,12,13         10       10.15     .0063
6,11,12,13          9        4.50     .1054
7,8,9,10           18        4.02     .1337
7,8,9,11           19        2.02     .3634
7,8,9,12           25        2.98     .2250
7,8,9,13           20        1.28     .5274
7,8,10,11          42       69.54     .0000
7,8,10,12          49       30.89     .0000
7,8,10,13          33       39.28     .0000
7,8,11,12          51       29.02     .0000
7,8,11,13          32       41.91     .0000
7,8,12,13          44       24.63     .0000
7,9,10,11          31       59.06     .0000
7,9,10,12          35       28.65     .0000
7,9,10,13          24       31.20     .0000
7,9,11,12          35       24.89     .0000
7,9,11,13          26       34.96     .0000
7,9,12,13          32       17.97     .0001
7,10,11,12         20       34.07     .0000
7,10,11,13         12       13.02     .0015
7,10,12,13         19        6.44     .0399
7,11,12,13         21        8.93     .0115
8,9,10,11          35       61.51     .0000
8,9,10,12          29       39.95     .0000
8,9,10,13          28       21.70     .0000
8,9,11,12          30       37.00     .0000
8,9,11,13          28       25.49     .0000
8,9,12,13          28       25.89     .0000
8,10,11,12         13        9.34     .0094
8,10,11,13         13       19.82     .0000
8,10,12,13          9        7.73     .0209
8,11,12,13          7        1.90     .3872
9,10,11,12         11       12.06     .0024
9,10,11,13         14       21.57     .0000
9,10,12,13         10        2.49     .2875
9,11,12,13         11        2.81     .2450
10,11,12,13         9       12.64     .0018
==================================================

Sequences ranked from the best to the worst.
========================================================
Seq_Name                   Mean_Phi   Num_Insignif
--------------------------------------------------------
AAY66629.1                    .1778             50
AAY66689.1                    .1770             52
AAY66660.1                    .1682             48
AAM93633.1                    .1666             39
AAM93628.1                    .1609             55
AAM93629.1                    .1596             56
AAK97828.1                    .1480             48
XP_002411963.1                .1374             65
AAM93632.1                    .1334             63
AAY66705.1                    .1291            103
AAM93635.1                    .1249            106
AAY66626.1                    .1239            132
AAV63536.1                    .1238            108
AAM93630.1                    .1230            107
========================================================
Num_Insignif conditional on c > 15.

Interpretation of results:
An sequence with a Mean_Phi value smaller than 0.04 may be taken as lacking
phylogenetic information based on computer simulation.
#####################
Xia��s method_group1
FalseTest of substitution saturation (Xia et al. 2003; Xia and Lemey 2009)

Analysis performed on fully resolved sites only.

Testing whether the observed Iss is significantly
lower than Iss.c.

Part I. For a symmetrical tree.
========================================================
Prop. invar. sites                 .0600
Mean H                            1.3040
Standard Error                     .0476
Hmax                              1.9252
Iss                                .6773
Iss.c                              .7132
T                                  .7545
DF                              146
Prob (Two-tailed)                  .4518
95% Lower Limit                    .5833
95% Upper Limit                    .7713

========================================================
Part II. For an extreme asymmetrical (and generally very
unlikely) tree.
========================================================
Iss.c                              .4204
T                                 5.4010
DF                              146
Prob (Two-tailed)                  .0000

95% Lower Limit                    .5833
95% Upper Limit                    .7713

========================================================

Interpretation of results:
               Significant Difference
               ----------------------
               Yes                 No
-------------------------------------------------------
Iss < Iss.c    Little             Substantial
               saturation         saturation
-------------------------------------------------------
Iss > Iss.c    Useless            Very poor
               sequences          for phylogenetics
-------------------------------------------------------

Please cite:

Xia, X., Z. Xie, M. Salemi, L. Chen, Y. Wang. 2003. An index of substitution saturation and its application. Molecular Phylogenetics and Evolution 26:1-7.

Xia, X. and Lemey, P. 2009. Assessing substitution saturation with DAMBE. Pp. 615-630 in Philippe Lemey, Marco Salemi and Anne-Mieke Vandamme, eds. The Phylogenetic Handbook: A Practical Approach to DNA and Protein Phylogeny. 2nd edition Cambridge University Press.
#####################
Xia��s method_group2
Test of substitution saturation (Xia et al. 2003; Xia and Lemey 2009)

Analysis performed on fully resolved sites only.

Testing whether the observed Iss is significantly lower than Iss.c.
  IssSym is Iss.c assuming a symmetrical topology.
  IssAsym is Iss.c assuming an asymmetrical topology.

NumOTU       Iss  Iss.cSym       T    DF        P Iss.cAsym       T    DF        P
==========================================================================================
     4      .531      .780   5.437   152    .0000      .784   5.530   152    .0000
     8      .521      .744   4.725   152    .0000      .658   2.893   152    .0044
    16      .523      .623   2.126   152    .0351      .454   1.460   152    .1463
    32      .535      .711   3.772   152    .0002      .416   2.541   152    .0121
==========================================================================================
Note: two-tailed tests are used.

Interpretation of results:
               Significant Difference
               ----------------------
               Yes                 No
-------------------------------------------------------
Iss < Iss.c    Little             Substantial
               saturation         saturation
-------------------------------------------------------
Iss > Iss.c    Useless            Very poor
               sequences          for phylogenetics
--------------------------------------------------------------

Please cite:

Xia, X., Z. Xie, M. Salemi, L. Chen, Y. Wang. 2003. An index of substitution saturation and its application. Molecular Phylogenetics and Evolution 26:1-7.

Xia, X. and Lemey, P. 2009. Assessing substitution saturation with DAMBE. Pp. 615-630 in Philippe Lemey, Marco Salemi and Anne-Mieke Vandamme, eds. The Phylogenetic Handbook: A Practical Approach to DNA and Protein Phylogeny. 2nd edition Cambridge University Press.
#####################
Xia��s method_group3
FalseTest of substitution saturation (Xia et al. 2003; Xia and Lemey 2009)

Analysis performed on fully resolved sites only.

Testing whether the observed Iss is significantly
lower than Iss.c.

Part I. For a symmetrical tree.
========================================================
Prop. invar. sites                 .1100
Mean H                             .7930
Standard Error                     .0412
Hmax                              1.8174
Iss                                .4363
Iss.c                              .6543
T                                 5.2857
DF                              167
Prob (Two-tailed)                  .0000
95% Lower Limit                    .3549
95% Upper Limit                    .5178

========================================================
Part II. For an extreme asymmetrical (and generally very
unlikely) tree.
========================================================
Iss.c                              .4866
T                                 1.2195
DF                              167
Prob (Two-tailed)                  .2244

95% Lower Limit                    .3549
95% Upper Limit                    .5178

========================================================

Interpretation of results:
               Significant Difference
               ----------------------
               Yes                 No
-------------------------------------------------------
Iss < Iss.c    Little             Substantial
               saturation         saturation
-------------------------------------------------------
Iss > Iss.c    Useless            Very poor
               sequences          for phylogenetics
-------------------------------------------------------

Please cite:

Xia, X., Z. Xie, M. Salemi, L. Chen, Y. Wang. 2003. An index of substitution saturation and its application. Molecular Phylogenetics and Evolution 26:1-7.

Xia, X. and Lemey, P. 2009. Assessing substitution saturation with DAMBE. Pp. 615-630 in Philippe Lemey, Marco Salemi and Anne-Mieke Vandamme, eds. The Phylogenetic Handbook: A Practical Approach to DNA and Protein Phylogeny. 2nd edition Cambridge University Press.
