# Supplementary material for: Evolution, expansion and expression of the Kunitz/BPTI gene family associated with long-term blood feeding in Ixodes Scapularis
Source: BMC Evol Biol. 2012 Jan 14;12:4. doi: 10.1186/1471-2148-12-4 (PMC3273431; doi:10.1186/1471-2148-12-4)
Supplement: Additional file 13 — S2. Codon alignments of nucleotide sequences for three groups and script of the Perl program used in our study. [file 1471-2148-12-4-S13.TXT]

###Codon alignments of nucleotide sequences for three groups
##Codon alignments of nucleotide sequences for group I

  32    156
IXOSC_XP_002406145.1
gagtgtttcgaagacatggaagagggaccatgccgagcacgaattctgagttactacttt
gattttgataccggtacgtgcaaggagttcttttatggtggatgcgaaggaaccggaaac
aatttcaagaccaaagatgaatgtgaaaagaaatgc
IXOSC_XP_002412576.1
gaatgtaaacttcctatggacgagggaccatgcagggcacgaattccgacgtactacttt
gatattaaaaccaaaaagtgcaaggagttcatgtatggtgggtgtgaaggaaacgcaaac
aattttgaaaccatagatgcttgccgacaaaaatgc
IXOSC_AAM93648.1
cgttgcactttgccaaaaaaaactggaccatgcaaagccagcttctcgagattttacttc
gacaacaaggacgggcagtgcaaaagctttacttatggaggctgcggcgggaatggaaat
aatttcaaaacattgaagaaatgccaaagaacctgc
IXOSC_AAY66790.1
cgctgctatatgaaaccaaaaactggaccatgcaaggcgaagtatgagaggtttcactac
gacaggaaagacctgacgtgcaaaccatttatttatggaggctgcggcggtaatgaaaat
aacttcaagacaaaagaggaatgccaaaaagcgtgc
IXOSC_XP_002413206.1
ttctgcacgttgcccccagaatcaggaccctgccgcgcctacgtgccgagctggtactac
gacccctccacacactcctgcaaggtcttcgtgtacggaggctgtgggggcaacggaaac
cgattttacacgatgcaacagtgtcaagaggtctgt
IXOSC_XP_002400222.1
ttctgcacgttgcccccagaatcaggacactgccgcgcctacgtgccgagctggtactac
gacccctccacacactcctgcaaggtcttcgtgtacggaggctgtgggggcaacggaaac
cgattttacacgatgcaacagtgtcaagaggtctgt
IXOSC_XP_002435213.1
ctgtgcttccagccaccaatttcgggccagtgctacgcctacttcttgaaatattactac
gaccctctacagggacgctgcagagagttcgtctacggcggttgcggtggaaatctcaac
cggtttgattcggtaaaagaatgcagacgcacatgt
IXOSC_XP_002405131.1
ttctgctatcaacccccaaatataggccgatgccgggcagcatatcccagattcttttac
gacccttactcggatagatgtcgactgttcaagtacggcggctgcgggggcaattggaac
aactttatgtcgcagcgacaatgccgcagcgtctgc
IXOSC_XP_002415713.1
ttctgctatcaacccccgaaaatgggcctatgccgggcagcatatcccagattcttttat
gacccgtactcgggtagatgtcaactgttcaagtacggcggctgtgggggcaattggaac
aattttaggtcgcggcgacaatgccgcactgtctgc
IXOSC_XP_002408315.1
gtctgtcatcaaccaaagtattctggaccatgctacgcctacctgaggcggttctactac
aacagcgagacagagcgctgcgagcccttcatttacggaggatgtatggccaacggaaat
aatttctacaccatggaccagtgcaacaggcactgt
IXOSC_XP_002435922.1
atctgcttgctgcccaaggacatcggcccgtgtcgcggttacttccctcgctggtactac
gactccaccaagcgcatgtgcctgcagttcgtctacggcggttgccgcggcaacaggaac
cgattcgagagatattcggaatgcaacaagatgtgc
IXOSC_XP_002412892.1
ggttgtcggccggcccccgtgagcggactgtgcagggcttatttcgagcgctggtacttc
gacgtgagcacgggaagctgcgagcggttcgtgtacggaggctgcggaggcaacgccaac
aactacaggtcgcagcgggagtgcgaagtcgcctgc
IXOSC_XP_002412522.1
ggttgtcggccagcccccgtgagcggactgtgcagggcttatttcgagcgctggtacttc
gacgtcagcacgggaagctgcgagcggtttgtgtacggaggctgcggaggcaacgccaac
aactacaagtcgcagcgggagtgcgaagtcgcctgc
IXOSC_XP_002407044.1
ggttgtcggccggcccccgtgagcggactgtgcaacgcctatttcgagtgctggtacttc
gacgtgagcgcgggaagctgcgagcagttcgtgtacggaggctgcggaggcaacgccaac
aactacaagtcgcagcgggagtgcgaagtcgcctgt
IXOSC_XP_002415592.1
gcgtgcaagcccactccggagagaggaatctgcaaagggtttctcgatcgctggttcttc
aacgtgtccagtggagcctgcgagacctttctttacagcggctgtggcgggaatctcaac
gaataccaaagccagtgggagtgcgaattcgcgtgc
IXOSC_XP_002405515.1
gtgtgcaagctgagggcgtctcatggtcactgcgaatcgggacaggaacgttacttctac
aaccaatacacggaacgatgcgaggtgttcacctacagcggctgcgggggcaacgagaac
aacttcaaaactagacatgagtgcgaagtaagatgc
IXOSC_XP_002409811.1
gtctgcacagaagagcaagacgagggagaatgcggcagccacgaagaacgatacttctac
gatgccgcgaaaaattcgtgcgatatgttcccgtatagtggatgcaatggcaacggcaac
aacttcaagtccgaagacgaatgccaaaatacatgc
IXOSC_XP_002399398.1
gtttgctctctcaagccggaaagaggaccctgtagtatcaatgccccaagacactactgg
gacaaggaacttggagattgcaaagagttcgtgtactccggctgcgccggcaacgggaac
aactttccagatcaggagacttgccggaaatattgc
IXOSC_XP_002411269.1
gagtgcgctctccctccagagagaggtctctgcagagagaactttacaagataccactgg
gacaaggaacttggagattgcaaagcgttcagttactctggttgtgcaggcaacgccaat
aatttcggaagtcaagaagaatgtcagaaattctgc
IXOSC_XP_002412117.1
gcctgcggcctggtgccggaccggggcctgtgctacgcctcgttcacgctctacttcttt
aactcggagacgcagacgtgcgaggaattcgtgtacggcggatgcggcggcaacgccaac
cgcttcggttccctggaagagtgccaggcgctctgc
IXOSC_XP_002404036.1
atatgcaagctttcgccagacaagggagtatgccgtgcacgagtttctcgtttctacttc
aaccagtcgtcggggcaatgcttgcctttcatctatggcgggtgcatgggcaaccccaac
aacttctggacaatcgaagactgtgaggcggcgtgc
IXOSC_XP_002408122.1
atatgcaagctttctccggataagggagtgtgccgtgcacgaatttctcgtttttacttc
aaccagtcgtcgggagaatgcatgcccttcatctatggcggctgcatgggcaacctcaac
aacttctggacaatcgaagattgtgaggcggcgtgc
IXOSC_XP_002408316.1
gtgtgcagcatgccgcttgtcgaaggaagctgcaacgaggacattcctcggtatttcttc
aacaccacttcgtcccgttgcgacgtgttccaatacaagggctgcacagggaacgacaac
aacttcgagacacacgaagactgcctcgcagagtgt
IXOSC_XP_002405301.1
agctgcttccagactccagttacgggacgttgcaaagcattgatcatgctctactcctac
gaccagacttcccgcctttgcaaaaaatatgtttaccaaggttgcagcgcaaacgggaac
catttcgagactctcgaagactgccaaagaaaatgc
IXOSC_XP_002405027.1
agctgcttccaaactccagttacgggacgttgcaaggcattgatgattctctactcctac
gaccagagttcccgcctttgcaaaaaatatatttaccaaggttgcagcgcaaacgggaac
aatttcaagactctcgaagactgccaaagaaaatgc
IXOSC_XP_002412529.1
gtgtcttgtcttgatcgtgataatgtaacgtgtgaaaacaaaaacggacatgcttcgtac
aacccattgacggggaaatgcgaggtgctagttggaacagactgtggaggaggcgaaaat
cacttcacaaacatgacggagtgcaacaaaacttgc
IXOSC_XP_002435571.1
agatgttggcaggaacctgatcccggatcgggaagcaaaagtttgacacgatggtactat
aataatgcgacaaaccaatgtgcgacatttgtttataaaggaactaatggaaacgaaaat
aatttccaatacagagacgactgcctcgactattgc
IXOSC_XP_002415852.1
ccctgttcgctggagctgaatgaaggtctagggaaagcatatatgccgagatggtttttc
aacacttcatcagctaagtgcgaaatgtttatcttcggtggtggccctggaaatggcaac
aattttgaagacgagaatgaatgccgtaaaacctgc
IXOSC_XP_002412528.1
ccttgctcactcgaaatgaaggatggtccgggaagagctttgcaccctcgatggtatttt
aatacgagtacggctgagtgccatccatttttctatgggggaatgcttggaaatgcaaac
aatttcgaaagcctgaaggagtgtcaaggaaattgc
IXOSC_XP_002408317.1
tgctgtcagcagagggtgatcgtggggccatgccgagcaagctttccgagatggttctac
aacagcacggctgacgagtgccagttcttctacttcggaggatgctggggaaactgcaac
aactttcagtccgaagcggcttgtgaagcgaatgac
IXOSC_XP_002405072.1
aggtgctggaggaaacctaactaccgccggtgctctgcctatcgagtgagctactattac
gatccccaatacgccacttgcaagcagtttatttatggaggatgcggcggcaacgccaac
gctttcccaacaaagaacgaatgtatgaatacgtgc
IXOSC_XP_002405775.1
atgtgcgccctcgtacccgatgccgggacgtgccgtaaaaaaaagaagagattctacttt
aacgcaacggctcgcgggtgtctccgatttgtgtacagcgggtgcggaggtaacgacaac
aaattcatatccatgtcccaatgtcaggaacgttgc


##Codon alignments of nucleotide sequences for group II


  34    297
IXOSC_AAM93607.1
---------------------------------------------------------ctc
tcaagagaagtatgtgaagcaccacatgct---atgccgcaatgcgctcccggtgttact
ccgagagttacgtattacttcaacaacggcactggcagatgcgaatcagattat---ggt
tgtggaaatggacgaaacgacttcccgaccgcagaaaaatgcagagacgcatgtccgtac
ggaata---------tacgcgtcgagtggc---------------------------
IXOSC_AAY66511.1
------------------------------------------------------------
---aaagaagtatgtgaagcaccacatgct---atgccgcaatgcgctcccgatgttcct
ccgagagttacgtattacttcaacaacggcactggcagatgcgaatcagattat---ggt
tgtggaagtggacaaaacgacttcgcgaccgcaaaagaatgcagagacgcatgtccgtac
ggaaaa---------tacgcgttgagtggc---------------------------
IXOSC_AAY66687.1
------------------------------------------------------------
---aaagacaaatgtgaagcaccacatgct---accccgcaatgcgctcccaatgctact
ctgcaaactacgtactactacaacaacggcactggcaaatgcgaaggagagtat---ggt
tgtggaaatggagaaaacgacttctcgaccgaagatgaatgcagaagagaatgtccgtac
ggaaaa---------tacgctaggaat------------------------------
IXOSC_AAY66615.1
------------------------------------------------------------
---aaggacgtatgtgaagcaccacatcct---accccgagttgcgatggccaagctcct
ctgagaacttcttattacttcaacaacggcactggcaaatgcgaaagcgagatt---ggt
tgttcaaatggtactacagacttctcgagcgaaggggactgcaaacgggcatgtccgtat
ggaata---------tacgcgtcgaatgac---------------------------
IXOSC_XP_002415452.1
------------------------------------------------------------
------gacgtatgggaagcaccacatcct---accccgagttgcgatggccaagctcct
ctgagaacttcttattacttcaacaacggcactggcaaatgcgaaagggagatt---ggt
tgttcaaatggtactacagacttctcgagcgaaggggactgcaaacgggcatgtccgtat
ggaata---------tacgcgtcgaatgac---------------------------
IXOSC_AAY66618.1
---------------------------------------------------------ctc
gagaaggacgtatgtgaagcaccacatcct---accccgcattgcgatgaccaagctcct
ctgagaattacttattacttcaacaacggcactggcaaatgcgaaagccagttt---ggt
tgttcaaatggtcctacagacttctcgagcgaagaggactgcagaggggcatgtccgtat
ggaata---------tacgcgtcgaatgac---------------------------
IXOSC_AAY66717.1
---------------------------------------------------------ctc
tctgaagagaagtgtcgagcaccacatgct---tcttcaatctgcgctaccggtactact
ccgaagactacgtattacttcaacaacggcactgaccagtgcgaatccgagttt---ggt
tgtgcatctggcccatacgacttcccaaccttagaaaaatgcaaagaaaattgtccttac
ggaata---------tacgcatcgtcaagc---------------------------
IXOSC_AAM93609.1
---------------------------------------------------------ctc
ccgagagaagtatgtgaagcaccatatgct---agtgcgtcttgcggatccgatgctgag
ctgggagatttcttttacttccacaacggcactggcagatgcgtaagcgaattt---ggt
tgccat---ggaccaatgaactacccaaccgaagatgaatgcagaagacaatgtccgtac
ggaata---------tacgcgtcaagcagc---------------------------
IXOSC_XP_002409436.1
------------------------------------------------------------
------gaagtatgtgaagcaccatatgct---agtgcgtcttgcggatccgatgctaag
ctgggagatttcttttacttccacaacggcactggcagatgcgtaagcgaattt---aat
tgccgt---ggaccaatgaactacccaaccgaagatgaatgcagtagacaatgtccgtac
ggaata---------tacgcgtcaagcagc---------------------------
IXOSC_AAY66714.1
---------------------------------------------------------ctg
gagaaagaagtatgtgaagcaccatatgct---acagcgtattgcgcttccgatgctgag
ctgagagatttcttttacttctacaacggcactggcaaatgcgaaatcgaattg---ggt
tgtcgt---ggaccaatgaactacccgaccgaagaggaatgcataaaagcatgtccgtac
ggaata---------tacgcgtcacgtagc---------------------------
IXOSC_AAM93610.1
---------------------------------------------------------ctc
tccaaacaaaagtgtgaagcaccacatgct---acgccgcaatgcgctcccggttctact
ctgggaaatttctattactacaacaacggcactcaaagatgcgaaaaagaattt---act
tgtcct---ggaccgaggaacttcccgagcaaaggtcaatgcagaaaagaatgtccgtac
ggaata---------tacgcgaataatggc---------------------------
IXOSC_AAY66656.1
---------------------------------------------------------ctt
cctaaacaagtatgtgaagcaccacgtgct---ttcgcctcttgcgcttccgatgttact
ccggtaactttgtattactacaacaaccacactggcaaatgcgaaaaagatttt---ggt
tgtggaaatggaccaaacaacttcccgactgaaggtgtatgcaagagtgaatgtccatac
ggatcc---------tacgcg------------------------------------
IXOSC_AAY66659.1
------------------------------------------------------gcactc
actagagagcagtgtgaagcaccacatccc---gagtcaatctgcgcccctgacgttgct
ccaagatacacgtattactacaacaaccacaccggccaatgcgagcaaacgttc---ggc
tgtggagggggccgtaacgacttcccaaacatcgaggactgccaaaacgaatgcccgtac
ggaaaa---------cacgcatcgtcaggc---------------------------
IXOSC_AAY66720.1
---------------------------------------------------------atc
actcaaaaggagtgtgaagcaccacatgcc---agctcattatgcgctcctggggttccc
ctagaagatacgtattactacaacaacggcactcttcaatgcgaaaaagacttt---ggc
tgtgaaaagcgcggtaacaacttcccaagcctggaggaatgcaaaaatgaatgtccgtac
ggaaaa---------tacgcatcaagc------------------------------
IXOSC_XP_002412433.1
---------------------------attcacgaacctgtcatattatgcataaattct
acaggagaagactgtgaagcacaacgtccc---ttcacatcttgcgctcctgaagttact
ccaaaacttacgtattactacagcaacctcactggccaatgcgaaccagatttt---ggc
tgtggagggggcacgaacgatttcccaagcctcgaggaatgcaaattatactgtccgtac
---------------------------------------------------------
IXOSC_AAM93612.1
------------------------------------------------------ctgctg
cctgaaggcgtctgcagagcaccacatcct---gtgtcgtcctgcgcctctgggactcca
attactacgatgtactactttgacaaccacactgacagatgccagaattacctt---gga
tgtggcgggggttacaatgactttggaagcctaggatgctgcatggattcctgtccatac
ggaaga---------caccacccacccggcaagcgaggaaagggaagaaaactg---
IXOSC_XP_002406871.1
------------------------------------------------------------
---gaacgtgagtgcagagcaccacatcct---ttgtcgtcctgcgcccctgggactccc
attacctggatgtactactttgacaaccacactgacagatgccagaaatacctt---gga
tgtggcgggggtcgcaatgactttggaagcaaaggatgctgcatagattcgtgtccatac
ggtttg---------tttcacgcatattctcttactcatatt---------------
IXOSC_AAM93604.1
------------------------------------------------------ttgctg
cctgaaaatatctgcagagccccacatcct---atatcctcctgcgcccctggt---gct
gttaaagaaacgtggtattttaacaaccgcactaataaatgcgagaagtactct---gga
tgtggtaagggtatgaatgacttcggaacccgagcttgctgcaaagattcctgtccatat
ggg------------aacaag------------------------------------
IXOSC_XP_002403122.1
------------------------------------------------------------
---gagaatatctgcagagcaccacatcct---gtggcaacctgcaccgctggtgaaccg
attaaatcgatattctactttagccaccgcaccgaccaatgcgagaaatacact---gga
tgtggagcgggtcgcaatgactttgggtccagacgttcctgcatggaggcctgtccttac
ggtaag---------ttttgcgcattttct---------------------------
IXOSC_XP_002436293.1
------------------------------------------------------------
gcagagaatgtctgcagagcaccacaccct---gagccagtctgcgcccctgatgccccg
attaaatcaatattctactttgacgaccgcaccgaccaatgtgagaaatacact---gga
tgtggagggggtctcaatgactttgagtccatacgttcctgcaaggatgcctgtccttac
ggtaag---------ttttgcgcatattct---------------------------
IXOSC_AAM93613.1
------------------------------------------------------ctgctg
cctgaagatatctgcagagcaccccatgct---gtggcatcctgtgccgctgatattaag
cctaaacttttattctactttaacaacggcactaaccgatgcgagtcctactat---gga
tgtggtgggggtttgaatgactttggatccaaagcttgctgcaaagattcgtgtccatac
ggtaaa---------aacaagcccaattcctggaagcccacaaaggtggctcgccaa
IXOSC_XP_002434679.1
------------------------------------------------------------
gcagaggatgtctgcagagcaccacatcgtggtccatcaagctgcggtactaaagatctg
ttgcaaatgttatactactttaacaacggcagtgacaagtgcgagcgctactta---gga
tgcaaaaaaagtaagaatgactttcgatccgaagctcgctgcataaagtcgtgtccatac
ggtaag---------ttt---------------------------------------
IXOSC_AAM93614.1
------------------------------------------------------acgctg
actgaggacgaatgcagagctcaacttgct---ttctcatcgtgcgaggcaaattcc---
acgagagttttttactccttttttaacaatacaaaccaatgcgaaagctacact---ggt
tgcgacactggtaaaaacagatttccttctctcggaaaatgcattaatgaatgtccttat
gga---------aaccaccatccgcccggcatgcgcgtgaggggcacatat------
IXOSC_AAY66673.1
------------------------------------------------------acgctg
actgaggaagaatgcagaggcctacttgct---tcctcatcgtgcgctcacggttcc---
acaagaactatttactccttcctcaacgcaacaaaccgatgccaaagttacgac---ggt
tgtgaccagggtccaaacagatttgattcttacggggaatgcattactaaatgtccttat
gga---------gaccaccatttgcccggcagcgca---------------------
IXOSC_AAY66517.1
------------------------------------------------------aagctg
agagaggacgaatgcagaagtccatatgct---gtcaccatgtgcgaggagggttct---
ttgaaatatatttactcatttgacaacaatacaaaccaatgcgtaagctaccaa---ggt
tgtggcacgggtaaaaacatatttgattcttacgaaaaatgcctcggtgaatgtccttat
gga---------aaccaccatccgcccggcgagcgcgtgacgggcacacag------
IXOSC_XP_002406550.1
agaactgccataaagcatttagcacagtttgcggacttttatatttcttcaaccattttt
gcagaggaagaatgcagacgcccacttgcg---ttctcgtcatgctcgtccggtacc---
gcaagaactattttctccttcttcaacgctacaaaccaatgcgaaagctacgtt---ggt
tgtgacaagggtactaacagatttgatactcacagacaatgcgtcggtgaatgcccttat
ggtaagtttagcgggtatcataattttaattcacgcgttttaacgcaa---------
IXOSC_AAY66724.1
------------------------------------------------------aggctg
actgagcaacaatgccgaacccctgtgcca---tcgagtatgtgcgccgaagatgctaaa
actagaaccatctactcctttaacaataacactaacaaatgcgagcgagtgcaagatagc
tgcggggaaggtataaaccaatttgaaaaaaaaggctgctgcattagtgagtgcccttac
ggaaga---------cattcgaagcccagcaataattccaacgggaatttc------
IXOSC_AAY66815.1
------------------------------------------------------aggctg
gctgagacacaatgcagatttcctgtgcca---gttacttcatgcgccgaaggggctgaa
cttagaactgtctactcctttaacaacaatactaaccaatgcgagcccgtgagggggagc
tgtggggaaggtgtgaaccaatttgaaactaaagactgctgcaggcgtgaatgcccgtac
ggaaag---------cattcaaagctcggcaaggtgtccgacgggacgttt------
IXOSC_AAM93608.1
------------------------------------------------------aggctg
agtgaggaacaatgcagaagacccgtgcca---tccacctcatgcgccagtggt------
gttagaactatctactactttagcaaccatactaacaaatgcgagaaaatgcag---agc
tgtggcgtaggtgtaaaccactttgaaaagaaaaagtgctgcgagagtgaatgtccgtac
ggc---------------------------------------gagaagttc------
IXOSC_AAY66787.1
------------------------------------------------------aggctg
agtgaggaacaatgcagaagacccgtgcca---tccacttcatgcgccaatgga------
cttagaactatctactactttagcaaccatactaacaaatgcgagaaaatgcag---agc
tgtggcgtaggtgtaaaccactttgaaaaggaagagtgctgcgagagtgaatgtccttac
ggaaaa---------ggttccaagcccggaaggatgtcccgccggaagttc------
IXOSC_AAY66680.1
---------------------------------------------------------ctg
cttgaagcgcaatgcagagcacctcgtccc---ttcgcatcttgtagcggcaatgctcct
ctaagaactttttactactttagcaattatactaaccaatgcgagcacagtttt---ggg
tgtgatatgggattgaacacctttgaagacaaagtatgctgcgcgactgagtgcccatac
gggaag---------cacctcccgcccggcaagcaaggaaactggaaaaagtat---
IXOSC_XP_002407431.1
---aaaagctgtgatacatacttaacacacgaatctctcaaatatttttgcaacttttct
gcagaagaacaatgcagagcacctcgtccc---accgcatcttgtggtagcaatgcttct
ctaagatatatttacttcttcagcaaccatactaaccaatgtgaacgcgaattt---gga
tgtacgaagggaatgaacagctttgaagacagaatatgctgcctgaccgagtgcccatat
ggtgag---------------------------------------------------
IXOSC_AAY66764.1
---------------------------------------------------------atc
tctgaggacgattgtcgagcaccccgacct---caatcaatttgcggcaacgatgttaat
gtgacgcttcagcattacttcagcaacaacactggcaaatgtgaaaaagaaact---ggc
tgcaacaagggcccaaacaacttcccgactaaagaaaaatgccaagaggaatgtccatac
---------------------------------------------------------
IXOSC_AAM93606.1
---------------------------------------------------------ctc
ccgcaagaagtatgtgaaggaccacatgct---atctcgtcttgcgatccaaatgctcct
ctggcaaattggtattacttcaacaacggcactgccagatgcgaaagtctattt---ggt
tgtggt---ggaccaaacgagttctcgaccgaagatgaatgcaaaaaaaagaatgtccgt
tcggaa---------tacacgcgg---------------------------------


##Codon alignments of nucleotide sequences for group I


  14    252
IXOSC_AAK97828.1
gtggtggaggcgaggatggcgaaccaaccgattgacgacggccccctcaatccaaaatgc
gtaaaaccgaaaggt---tgccccggagatttcaagacggtttcctattacgacccgaat
aaaggatgtcaacttattaaactgggagaaaactgtaccgacaatggcaattaccccaca
cttgaggattgcaatcggcattgtctacctcctccagggaagcaaacgagactcagc---
------------
IXOSC_XP_002411963.1
------------------gcgaaccaaccgattgacgacggccccctcaatccaaaatgc
gaaaaaccgaaagat---tgccccggagatttcaagacggttttttattacgacccgaaa
aaaggatgtcaacttattaaactgggagaaaactgtaccgacaatggcaattaccgcaca
cttgaggattgcaatcgaaattgtctacctgctccaggtaagttatacagattttcaaat
cgtccagctctc
IXOSC_AAM93632.1
gtggtggaggcgaggatgaagtcccaccccatagacaacggccccctcgatccaaaatgc
gtaaaaccgagggag---tgcccgggaacttcacagacggtttcctattacaaccccgaa
gcaggatgtcaacttattcaactgggagcaaactgtaccgacaatggcaattacaagaca
cttggggagtgcaataagcattgtctacctgctccagggacgccatcgagactcggc---
------------
IXOSC_AAM93628.1
gtggtggaggcgaggatggcgtcccagcctattgacaacggcgccctcaatccaaaatgc
gaaaaaccaaaggag---tgccccggaaattccaagacggtttactattacgacccgaaa
agtggatgtcaacatattcaactgggagcagactgtactgacaatggcaattacaggaca
cttgcggagtgcaatcaatattgtctgactcctccagggaag------------------
------------
IXOSC_AAM93629.1
gtggtggaggcgaggatggcgtcccagcccattgacaacgacgccctcaatggaagatgc
gtaaaaccgaaggag---tgccccggaaattccaagacggtttactattacgacccgaaa
agtggatgtcaacatattcaactgggagcagactgtactgacaatggcaattacaggaca
cttgcggagtgcaatcaatattgtctgactcctccagggaag------------------
------------
IXOSC_AAM93635.1
gttgtggatgcgaggatcgcgtcccaacctattgacaacggcgccctcaatccaaaatgc
gaaaaaccaaaggag---tgccccggaagtgacaggacggtttactattacaaccgaaaa
gaaggatgtaaaggagttcaactgggaaaaaactgcacagacaacggcaattacgactca
cttgagctttgcaatacatattgcctccctgctccagggaagcaaccgagactcgcc---
------------
IXOSC_AAY66626.1
gtggtggaggagaagatggtgtcccatcccattgacgaagaggctctcgatccaagatgc
gtaaagccggtggac---tgccccggaaatgaaaaggaggtttccttttacgacccacga
aggggatgtcaactaattagactgggggaaaactgtacccacaatgacaattacccaaca
cttgatctttgcaatgaacattgcccacctgctccagggacgcacccgagacgcgcc---
------------
IXOSC_AAM93630.1
---------------------------atcattgacaatggcgaactcaatccaagatgc
gaaaaaccaaatgac---tgtcccggaaatcaaagaacggttttctattacaataggaca
gcgggatgccaacaaatcaggctcggagcagggtgttcggataatggaaattatcagaca
cttgatgaatgtttaacgaagtgtgcacctcctccagggaaacaagtc------------
------------
IXOSC_AAV63536.1
gtggtggaggcgaagacggagacccgcggctttgaccccgacgccctcaatccaaaatgc
gaaaaaccgaaagtc---tgccctggaaataacagaacagtttactattacaaccgaaga
ggtggatgtaaatctattacacttggagcagactgtaccgacaatggcaattacgagaca
cttagagagtgccaacagaattgtctatctgttccagggaaccaagtcggacatgtc---
------------
IXOSC_AAY66705.1
aagccactaacgacgccgaggccagtcattattgacgagggagccctgaatccacgctgc
gtagcgccactggataaatgcccaggcaatgtcaagataatttactactataataggaca
agtggatgtcaacaaatgcatcgtggaaac---tgtagcgataacggcaattacccaacg
ctacaggaatgccaagaatactgtttacctgctccagggaaacaagtaagactcgcc---
------------
IXOSC_AAY66629.1
gttgtggaggcgaggatgggg---aaccccattgacgatggcgctctgaatccattatgc
gaaaagccgcccagcaactgccttggagttgcagttaccgtttacgtttacaacataaca
gagggacgttatccagttgggcttaatcaagagtgtagcgggaatgggtattacacgact
ccagatgattgccatagaaaatgtttacttccacctgggacacaaggtgtccgccgcacc
------------
IXOSC_AAY66689.1
gttgtggaggcgaggatgggg---aaccgcattgacggcgacgctctgaatccattatgc
gaaaagccgcccagcaactgctttggagatgcagttaccgtttacgtttacaacagaaca
gggggatgtcatccagttgggcttaatgaagagtgtagcggatatgggtattacatgact
ccagatgattgccataaaaagtgtttacttccacctgggacgcaaggtgtccgccgcatc
------------
IXOSC_AAM93633.1
------------cagatgggg---cagcccattgacaatggccctctgaatccattatgc
gaaaagccgcccagcaactgccttgggaatgcatcttatgcttacgtttacaacagaaca
aagggttgttattcagttgggcttagtgaaggttgtggcaataatgggtattatacgact
ccacaggattgccatcaatactgtttacctccacctgggagacaaggtggccgccgcatc
------------
IXOSC_AAY66660.1
gtggcagaggctacgaaggga---caacccattgacccagacgctctgaatccaaggtgc
gaaaaaccgcccaggcactgccttggaacagaatttacggtttatacttacaacagaaca
ctgggatgcactggagtgcggcttaaggaagagtgtcgcaaacatgggtattacacgagt
caagacgaatgccatcaaaaatgtttacctgcacctgggacacaacgtggccgccgcatc
ggaatc------


#####################################################################
#####Script of the Perl program used in our study
#!/usr/bin/perl
#####Script of the Perl program used in our study
use strict;
use warnings;
open (FH1,'1.txt');
open (FH2,'2.txt');
open (FH3,'3.txt');
open (FH4,'4.txt');
open (OUT,">est_ok.txt");
my (%hasha,%hashb,%hashc,%hashd);
my ($a,$b,$c,$d);
my ($aa,$bb,$cc,$dd);
my $total=0;
while (<FH1>){
	chomp;
  my @tem =split (/\t/);
  $hasha{$tem[0]}=$tem[1];
  	}
while (<FH2>){
	chomp;
  my @tem =split (/\t/);
  $hashb{$tem[0]}=$tem[1];
  	}
while (<FH3>){
	chomp;
  my @tem =split (/\t/);
  $hashc{$tem[0]}=$tem[1];
  	}
while (<FH4>){
	chomp;
  my @tem =split (/\t/);
  $hashd{$tem[0]}=$tem[1];
  	}
$a=0;$b=0;$c=0;$d=0;
foreach (keys %hasha){
	$a= $a +$hasha{$_};
	$b= $b +$hashb{$_};
	$c= $c +$hashc{$_};
	$d= $d +$hashd{$_};
	}
$total=$a+$b+$c+$d;
foreach (keys %hasha){
	my $f= ($hasha{$_}+$hashb{$_}+$hashc{$_}+$hashd{$_})/$total;
  if ($hasha{$_}>0){
  	$aa= $hasha{$_}*log($hasha{$_}/($a*$f));
  	}
   else{$aa=0;}
  if ($hashb{$_}>0){
  	$bb= $hashb{$_}*log($hashb{$_}/($b*$f));
  	}
   else{$bb=0;}
  if ($hashc{$_}>0){
  	$cc= $hashc{$_}*log($hashc{$_}/($c*$f));
  	}
   else{$cc=0;}
  if ($hashd{$_}>0){
  	$dd= $hashd{$_}*log($hashd{$_}/($d*$f));
  	}
   else{$dd=0;}
  my $R=$aa+$bb+$cc+$dd;
  print OUT "$_\t$hasha{$_}\t$hashb{$_}\t$hashc{$_}\t$hashd{$_}\t$R","\n";
	}
