# Supplementary material for: Evolution, expansion and expression of the Kunitz/BPTI gene family associated with long-term blood feeding in Ixodes Scapularis
Source: BMC Evol Biol. 2012 Jan 14;12:4. doi: 10.1186/1471-2148-12-4 (PMC3273431; doi:10.1186/1471-2148-12-4)
Supplement: Additional file 17 — Table S7. All sets of parameters used for sequence and phylogenetic analysis. [file 1471-2148-12-4-S17.XLS]

## Sheet: table S7
Sequences	sequence alignment	model test	Bayesian analyses(MB)	maximum likelihood (ML) models	neighbor-joining method (NJ)
	clustalw2(2.0.12)	ProtTest 2.4	MrBayes 3.1.2	Tree Finder	MEGA4.0
all_1domain	Gonnet series Gap Opening Penalty:10 Gap Extension Penalty:0.2	statistical framework:AICc	aamodelpr:wag rates:gamma ngammacat:4 ngen:1000000 samplefreq:100 split frequencies <0.01	aamodelpr:wag rates:gamma ngammacat:4 bootstrap:100	pairwise deletion Poisson correction bootstrap:1000
ixosc_1domain	Gonnet series Gap Opening Penalty:10 Gap Extension Penalty:0.2	statistical framework:AICc	aamodelpr:wag rates:gamma ngammacat:4 ngen:1000000 samplefreq:100 split frequencies <0.01	aamodelpr:wag rates:gamma ngammacat:4 bootstrap:100	pairwise deletion Poisson correction bootstrap:1000
all_2domain	Gonnet series Gap Opening Penalty:10 Gap Extension Penalty:0.2	statistical framework:AICc	aamodelpr:VT rates:gamma ngammacat:4 ngen:1000000 samplefreq:100 split frequencies <0.01	aamodelpr:vt rates:gamma ngammacat:4 bootstrap:100	pairwise deletion Poisson correction bootstrap:1000
all_3domain	Gonnet series Gap Opening Penalty:10 Gap Extension Penalty:0.2	statistical framework:AICc	aamodelpr:VT rates:gamma ngammacat:4 ngen:1000000 samplefreq:100 split frequencies <0.01	aamodelpr:vt rates:gamma ngammacat:4 bootstrap:100	pairwise deletion Poisson correction bootstrap:1000
all_4domain	Gonnet series Gap Opening Penalty:10 Gap Extension Penalty:0.2	statistical framework:AICc	aamodelpr:VT rates:gamma ngammacat:4 ngen:1000000 samplefreq:100 split frequencies <0.01	aamodelpr:vt rates:gamma ngammacat:4 bootstrap:100	pairwise deletion Poisson correction bootstrap:1000
all_5domain	Gonnet series Gap Opening Penalty:10 Gap Extension Penalty:0.2	statistical framework:AICc	aamodelpr:VT rates:gamma ngammacat:4 ngen:1000000 samplefreq:100 split frequencies <0.01	aamodelpr:vt rates:gamma ngammacat:4 bootstrap:100	pairwise deletion Poisson correction bootstrap:1000
ixosc_mix	Gonnet series Gap Opening Penalty:10 Gap Extension Penalty:0.2	statistical framework:AICc	aamodelpr:wag rates:gamma ngammacat:4 ngen:1000000 samplefreq:100 split frequencies <0.01	aamodelpr:wag rates:gamma ngammacat:4 bootstrap:100	pairwise deletion Poisson correction bootstrap:1000
